# Supplementary material for: Pathogenic nsSNPs that increase the risks of cancers among the Orang Asli and Malays
Source: Sci Rep. 2021 Aug 9;11:16158. doi: 10.1038/s41598-021-95618-y (PMC8352870; doi:10.1038/s41598-021-95618-y)
Supplement: Supplementary file 1 — Supplementary Information 1. Table S1. The functional, conservation and protein stability prediction results for 100 nsSNPs associated with breast cancer from ClinVar as a gold standard dataset. [file 41598_2021_95618_MOESM1_ESM.xlsx]

## Sheet: Training Dataset
S1 Table The functional, conservation and protein stability prediction results for 100 nsSNPs associated with breast cancer from ClinVar as a training dataset.
nsSNPs	Chromosome	Position	Reference allele	Risk allele	Codons _ change	Protein_ change	Gene_symbol	ClinVar	Functional Effect Tools					Conservation	Protein Stability		Statistical Parameters
									SIFT	PPH2	Condel	Provean	PANTHER	Consurf	I-Mutant	I-Mutant RI	Model A	Model B	Model C	Model D	Model A3	Model B3	Model C3	Model D3
rs1046984	13	32907411	C	G	tCt/tGt	S599C	BRCA2	Benign	deleterious (0.04)	benign (0.066)	neutral (0.353)	neutral (-0.94)	probably benign (176)	highly_conserved (7)	Decrease (-0.45)	4	FP	TN	TN	TN	FP	TN	TN	TN
rs11571653	13	32910842	A	G	Atg/Gtg	M784V	BRCA2	Benign	tolerated (1)	benign (0)	neutral (0)	neutral (1.09)	probably benign (30)	conserved (5)	Decrease (-1.12)	7	TN	TN	TN	TN	FP	FP	FP	FP
rs11571746	13	32945108	T	C	Tca/Cca	S2835P	BRCA2	Benign	tolerated (0.4)	probably_damaging (0.998)	deleterious (0.49)	neutral (-0.84)	probably benign (176)	conserved (6)	Increase (-0.2)	3	FP	FP	TN	TN	TN	TN	TN	FP
rs11571769	13	32953550	G	A	Gcc/Acc	A2951T	BRCA2	Benign	deleterious (0)	probably_damaging (0.999)	deleterious (0.935)	neutral (-1.19)	probably damaging (842)	highly_conserved (9)	Decrease (-0.44 )	7	FP	FP	FP	TN	FP	FP	FP	FP
rs11571831	13	32972380	G	A	Gtc/Atc	V3244I	BRCA2	Benign	tolerated (0.52)	benign (0.001)	neutral (0.009)	neutral (-0.03)	probably benign (30)	variable (2)	Decrease (-0.23)	2	TN	TN	TN	TN	TN	TN	TN	TN
rs150729791	17	41219675	G	A	aCt/aTt	T1379I	BRCA1	Benign	deleterious (0.04)	benign (0.007)	neutral (0.349)	neutral (-0.45)	N/A	highly_conserved (7)	Increase (0.09)	2	TN	TN	TN	TN	TN	TN	TN	TN
rs1555586967	17	41243712	G	A	gCa/gTa	A1279V	BRCA1	Benign	tolerated (0.1)	benign (0.061)	neutral (0.29)	neutral (-0.44)	probably benign (176)	variable (4)	Decrease ( -0.17 )	2	TN	TN	TN	TN	FP	FP	FP	FP
rs1801426	13	32972884	A	G	Att/Gtt	I3412V	BRCA2	Benign	tolerated (0.15)	benign (0.009)	neutral (0.241)	neutral (-0.09)	probably benign (91)	variable (4)	Decrease ( -0.83)	7	TN	TN	TN	TN	FP	FP	FP	FP
rs28897675	17	41246812	A	C	Ttg/Gtg	L246V	BRCA1	Benign	tolerated (0.23)	benign (0.221)	neutral (0.064)	neutral (-0.47)	probably benign (176)	variable (3)	Decrease ( -1.76)	8	TN	TN	TN	TN	TN	TN	TN	TN
rs28897683	17	41245071	G	T	aCa/aAa	T826K	BRCA1	Benign	deleterious (0.04)	benign (0.373)	neutral (0.468)	deleterious (-4.76)	probably benign (176)	conserved (5)	Decrease (-1.14)	8	FP	FP	TN	TN	FP	FP	FP	FP
rs28897690	17	41243014	C	A	Gtc/Ttc	V1378F	BRCA1	Benign	tolerated (0.28)	benign (0.005)	neutral (0.032)	neutral (-0.38)	probably benign (91)	variable (4)	Decrease ( -1.21)	7	TN	TN	TN	TN	FP	FP	FP	FP
rs28897691	17	41226387	C	A	Gat/Tat	D1250Y	BRCA1	Benign	deleterious (0.01)	benign (0.138)	neutral (0.417)	neutral (-1.09)	N/A (	variable (4)	Decrease (-0.09)	2	FP	TN	TN	TN	FP	FP	FP	FP
rs28897701	13	32893369	G	C	Gct/Cct	A75P	BRCA2	Benign	deleterious (0)	probably_damaging (0.999)	deleterious (0.935)	neutral (-1.26)	possibly damaging (324)	highly_conserved (9)	Decrease ( -0.18)	0	FP	FP	FP	TN	FP	FP	FP	FP
rs28897708	13	32907129	T	C	aTa/aCa	I505T	BRCA2	Benign	tolerated (0.15)	probably_damaging (0.982)	deleterious (0.667)	neutral (-0.88)	probably benign (176)	variable (1)	Decrease (-1.9)	8	FP	FP	TN	TN	TN	TN	FP	FP
rs28897710	13	32907407	A	G	Aca/Gca	T598A	BRCA2	Benign	tolerated (0.82)	benign (0.012)	neutral (0.001)	neutral (-0.12)	probably benign (176)	conserved (5)	Decrease ( -1.29)	9	TN	TN	TN	TN	FP	FP	FP	FP
rs28897712	13	32910456	C	A	cCa/cAa	P655Q	BRCA2	Benign	tolerated (0.18)	possibly_damaging (0.898)	neutral (0.41)	neutral (-0.85)	probably benign (176)	variable (4)	Decrease ( -1.33)	8	TN	TN	TN	TN	FP	FP	FP	FP
rs28897721	13	32912073	G	A	gGc/gAc	G1194D	BRCA2	Benign	tolerated (0.1)	benign (0.187)	neutral (0.304)	neutral (-0.48)	probably benign (91)	variable (1)	Decrease (-1.32)	8	TN	TN	TN	TN	TN	TN	TN	TN
rs28897745	13	32937333	A	G	gAt/gGt	D2665G	BRCA2	Benign	deleterious (0.02)	probably_damaging (0.999)	deleterious (0.873)	neutral (-2.08)	probably damaging (1036)	highly_conserved (9)	Decrease ( -1.30 )	4	FP	FP	FP	FP	FP	FP	FP	FP
rs28897749	13	32937521	G	A	Gtt/Att	V2728I	BRCA2	Benign	tolerated (0.78)	benign (0.011)	neutral (0.002)	neutral (-0.03)	probably benign (30)	conserved (6)	Decrease (-0.3)	4	TN	TN	TN	TN	FP	FP	FP	FP
rs35029074	13	32914815	G	A	cGt/cAt	R2108H	BRCA2	Benign	tolerated (0.54)	benign (0.398)	neutral (0.136)	neutral (-0.24)	probably benign (30)	variable (4)	Decrease (-1.67)	9	TN	TN	TN	TN	FP	FP	FP	FP
rs41286290	17	41246547	G	A	cCc/cTc	P334L	BRCA1	Benign	tolerated (0.07)	benign (0.082)	neutral (0.325)	deleterious (-7.53)	probably benign (176)	variable (3)	Decrease (-0.81)	3	FP	TN	TN	TN	TN	TN	TN	TN
rs4986845	17	41245381	T	C	Aat/Gat	N723D	BRCA1	Benign	tolerated (0.16)	benign (0.136)	neutral (0.071)	deleterious (-3.6)	probably benign (176)	variable (3)	Decrease ( -0.29)	2	FP	TN	TN	TN	TN	TN	TN	TN
rs4986852	17	41244429	C	G	aGc/aCc	S1040T	BRCA1	Benign	tolerated (0.08)	possibly_damaging (0.713)	deleterious (0.557)	deleterious (-2.53)	probably benign (176)	variable (4)	Decrease (-0.6)	1	FP	FP	TN	TN	FP	FP	FP	FP
rs4987048	13	32914196	G	A	Gat/Aat	D1902N	BRCA2	Benign	tolerated (0.21)	benign (0.105)	neutral (0.052)	deleterious (-3.17)	probably benign (176)	variable (2)	Decrease (-0.82)	1	FP	TN	TN	TN	TN	TN	TN	TN
rs55638633	13	32911547	C	G	Ctc/Gtc	L1019V	BRCA2	Benign	tolerated (0.1)	benign (0.001)	neutral (0.286)	neutral (-1.73)	possibly damaging (220)	conserved (5)	Decrease (-1.47)	8	TN	TN	TN	TN	FP	FP	FP	FP
rs55746541	17	41245136	C	G	caG/caC	Q804H	BRCA1	Benign	tolerated (0.14)	benign (0.328)	neutral (0.352)	deleterious (-3.16)	probably benign (97)	conserved (6)	Decrease (-0.73)	6	FP	TN	TN	TN	FP	FP	FP	FP
rs55875643	13	32914202	C	G	Ctt/Gtt	L1904V	BRCA2	Benign	tolerated (1)	benign (0.037)	neutral (0.002)	neutral (0.02)	probably benign (30)	variable (4)	Decrease ( -1.58)	6	TN	TN	TN	TN	FP	FP	FP	FP
rs55906931	17	41246092	A	G	Ttt/Ctt	F486L	BRCA1	Benign	tolerated (0.68)	benign (0.003)	neutral (0.002)	neutral (-1.56)	probably benign (30)	variable (1)	Decrease ( -0.54)	4	TN	TN	TN	TN	TN	TN	TN	TN
rs55933907	13	32954261	G	A	Gtt/Att	V3079I	BRCA2	Benign	tolerated (0.38)	benign (0.056)	neutral (0.021)	neutral (-0.17)	probably benign (176)	highly_conserved (7)	Decrease ( -0.89)	9	TN	TN	TN	TN	FP	FP	FP	FP
rs55969723	13	32912679	A	G	cAa/cGa	Q1396R	BRCA2	Benign	deleterious (0)	benign (0.098)	neutral (0.452)	neutral (-1.99)	probably benign (91)	highly_conserved (8)	Decrease ( -0.03)	1	FP	TN	TN	TN	FP	FP	FP	FP
rs55971303	17	41256155	G	T	cCc/cAc	P142H	BRCA1	Benign	deleterious (0.04)	probably_damaging (0.917)	deleterious (0.717)	neutral (-0.72)	probably benign (176)	variable (2)	Decrease ( -1.29)	7	FP	FP	FP	TN	TN	TN	FP	FP
rs55977008	13	32929140	C	A	Caa/Aaa	Q2384K	BRCA2	Benign	tolerated (1)	benign (0.001)	neutral (0)	neutral (0)	probably benign (91)	variable (3)	Increase (-0.46)	2	TN	TN	TN	TN	TN	TN	TN	TN
rs56039126	17	41245683	G	A	gCg/gTg	A622V	BRCA1	Benign	deleterious (0.03)	benign (0.246)	neutral (0.39)	deleterious (-2.99)	probably benign (176)	conserved (6)	Increase (-0.08)	2	FP	FP	TN	TN	TN	TN	TN	FP
rs56128296	17	41246411	A	C	atT/atG	I379M	BRCA1	Benign	deleterious (0)	probably_damaging (0.998)	deleterious (0.919)	deleterious (-2.92)	possibly damaging (220)	highly_conserved (9)	Increase (0.09)	2	FP	FP	FP	FP	TN	FP	FP	FP
rs56158747	17	41223249	G	A	aCc/aTc	T1265I	BRCA1	Benign	deleterious (0)	possibly_damaging (0.477)	deleterious (0.602)	neutral (-0.9)	N/A	variable (1)	Increase (0.75)	3	FP	FP	TN	TN	TN	TN	TN	FP
rs56336919	17	41244007	C	G	Gtc/Ctc	V1181L	BRCA1	Benign	deleterious (0.05)	benign (0.054)	neutral (0.349)	neutral (-2.13)	probably benign (30)	variable (3)	Decrease ( -0.71 )	2	TN	TN	TN	TN	TN	TN	TN	TN
rs56404215	13	32910908	G	C	Gat/Cat	D806H	BRCA2	Benign	tolerated (0.06)	probably_damaging (0.917)	deleterious (0.691)	neutral (-2.05)	probably benign (91)	variable (1)	Decrease ( -0.73)	5	FP	FP	TN	TN	TN	TN	TN	FP
rs70953664	13	32912733	C	T	aCg/aTg	T1414M	BRCA2	Benign	tolerated (1)	benign (0.001)	neutral (0)	neutral (3.35)	probably benign (91)	variable (3)	Decrease (0.03)	2	TN	TN	TN	TN	TN	TN	TN	TN
rs79483201	13	32906558	T	A	Tgt/Agt	C315S	BRCA2	Benign	tolerated (0.35)	benign (0.137)	neutral (0.032)	neutral (-0.64)	probably benign (91)	variable (1)	Decrease (-0.92)	7	TN	TN	TN	TN	TN	TN	TN	TN
rs80356876	17	41243891	C	G	gaG/gaC	E1219D	BRCA1	Benign	deleterious (0)	probably_damaging (0.981)	deleterious (0.87)	neutral (-1.47)	probably benign (176)	variable (3)	Decrease ( -0.51 )	5	FP	FP	FP	TN	TN	TN	FP	FP
rs80356943	17	41223115	T	C	Aaa/Gaa	K1310E	BRCA1	Benign	tolerated (0.09)	benign (0)	neutral (0.296)	neutral (0)	N/A	variable (4)	Decrease (-0.54)	4	TN	TN	TN	TN	FP	FP	FP	FP
rs80357102	17	41258486	C	A	Gat/Tat	D67Y	BRCA1	Benign	tolerated (0.08)	benign (0.029)	neutral (0.301)	neutral (-0.9)	probably benign (176)	variable (3)	Increase (-0.08)	3	TN	TN	TN	TN	TN	TN	TN	TN
rs80357160	17	41243751	C	A	aGc/aTc	S1266I	BRCA1	Benign	deleterious (0.04)	probably_damaging (0.94)	deleterious (0.734)	neutral (-0.8)	probably benign (176)	conserved (6)	Increase ( 0.09)	1	FP	FP	FP	TN	TN	TN	FP	FP
rs80357191	17	41243809	C	T	Gtt/Att	V1247I	BRCA1	Benign	tolerated (0.54)	benign (0.012)	neutral (0.008)	neutral (-0.08)	probably benign (176)	variable (2)	Decrease (-0.24)	1	TN	TN	TN	TN	TN	TN	TN	TN
rs80357323	17	41197756	A	C	cTc/cGc	L1605R	BRCA1	Benign	deleterious (0)	probably_damaging (0.971)	deleterious (0.857)	neutral (-0.84)	probably benign (30)	variable (1)	Decrease (-1.38)	7	FP	FP	FP	TN	TN	TN	FP	FP
rs80357345	17	41243502	G	A	aCg/aTg	T1349M	BRCA1	Benign	deleterious (0.03)	possibly_damaging (0.633)	deleterious (0.586)	neutral (-0.62)	probably benign (176)	variable (1)	Decrease ( -0.13)	1	FP	FP	TN	TN	TN	TN	TN	FP
rs80358387	13	32972695	A	G	Acc/Gcc	T3349A	BRCA2	Benign	deleterious (0)	probably_damaging (0.995)	deleterious (0.902)	neutral (-1.45)	probably damaging (455)	highly_conserved (9)	Decrease (-0.86)	8	FP	FP	FP	FP	FP	FP	FP	FP
rs80358451	13	32907277	T	G	tgT/tgG	C554W	BRCA2	Benign	deleterious (0)	probably_damaging (0.986)	deleterious (0.879)	neutral (-2.35)	probably benign (176)	variable (3)	Decrease ( -0.27)	2	FP	FP	FP	TN	TN	TN	FP	FP
rs80358528	13	32911208	A	G	Act/Gct	T906A	BRCA2	Benign	tolerated (0.17)	benign (0.253)	neutral (0.085)	neutral (-2.4)	probably benign (176)	variable (3)	Decrease ( -1.14 )	9	TN	TN	TN	TN	TN	TN	TN	TN
rs80358899	13	32915240	A	G	Aca/Gca	T2250A	BRCA2	Benign	tolerated (0.06)	benign (0.019)	neutral (0.324)	neutral (-0.28)	probably benign (91)	variable (1)	Decrease ( -1.20)	7	TN	TN	TN	TN	TN	TN	TN	TN
rs104886003	3	178936091	G	A	Gag/Aag	H93P	PTEN	Pathogenic	deleterious (0.02)	probably_damaging (0.909)	deleterious (0.745)	deleterious (-3.28)	probably damaging (1629)	highly conserved (9)	Decrease (-1.78)	7	TP	TP	TP	TP	TP	TP	TP	TP
rs104894097	9	21974756	C	A	cGg/cTg	M134T	PTEN	Pathogenic	tolerated (0.21)	benign (0.213)	neutral (0.065)	deleterious (-2.76)	probably damaging (1629)	highly conserved (8)	Decrease (-2.17 )	8	TP	TP	FN	FN	TP	TP	FN	FN
rs104894099	9	21971182	A	C	gTg/gGg	G132D	PTEN	Pathogenic	deleterious (0)	probably_damaging (0.996)	deleterious (0.906)	deleterious (-5.98)	probably damaging (1629)	highly conserved (9)	Decrease (-0.36 )	5	TP	TP	TP	TP	TP	TP	TP	TP
rs1057519747	17	7578412	A	C	gTg/gGg	R213L	TP53	Pathogenic	deleterious (0)	probably_damaging (0.999)	deleterious (0.935)	deleterious (-6.82)	probably benign (176)	highly conserved (9)	Decrease ( -0.70)	9	TP	TP	TP	TP	TP	TP	TP	TP
rs1057519942	3	178921548	G	A	Gtg/Atg	R47G	PTEN	Pathogenic	deleterious (0)	probably_damaging (0.942)	deleterious (0.832)	neutral (-0.7)	probably damaging (1629)	highly conserved (9)	Decrease (-2.72 )	9	TP	TP	TP	TP	TP	TP	TP	TP
rs1057519981	17	7577569	A	C	Tgt/Ggt	Y234C	TP53	Pathogenic	deleterious (0)	probably_damaging (1)	deleterious (0.945)	deleterious (-11.71)	probably benign (176)	highly conserved (8)	Decrease (-1.2)	3	TP	TP	TP	TP	FN	FN	FN	FN
rs1057519982	17	7577557	A	C	Tgc/Ggc	C238F	TP53	Pathogenic	deleterious (0)	probably_damaging (1)	deleterious (0.945)	deleterious (-11.71)	probably damaging (1237)	highly conserved (9)	Decrease (-0.29 )	4	TP	TP	TP	TP	FN	FN	FN	FN
rs1057519986	17	7577129	A	C	tTt/tGt	C242G	TP53	Pathogenic	deleterious (0)	probably_damaging (1)	deleterious (0.945)	deleterious (-7.15)	probably damaging (1237)	highly conserved (9)	Decrease (-1.67)	7	TP	TP	TP	TP	TP	TP	TP	TP
rs1057519989	17	7577551	C	A	Ggc/Tgc	R71M	BRCA1	Pathogenic	deleterious (0)	probably_damaging (1)	deleterious (0.945)	deleterious (-8.8)	probably damaging (750)	highly conserved (9)	Decrease ( -0.60)	6	TP	TP	TP	TP	TP	TP	TP	TP
rs1060500126	10	89692980	A	C	tAt/tCt	I2627V	BRCA2	Pathogenic	deleterious (0)	probably_damaging (0.999)	deleterious (0.935)	deleterious (-8.69)	probably damaging (1628)	highly conserved (9)	Decrease ( -0.92 )	9	TP	TP	TP	TP	TP	TP	TP	TP
rs1060501335	1	45797356	A	G	cTg/cCg	V490F	MUTYH	Pathogenic	deleterious (0)	probably_damaging (0.996)	deleterious (0.906)	deleterious (-5.72)	possibly damaging (324)	highly conserved (8)	Decrease ( -1.53)	9	TP	TP	TP	TP	TP	TP	TP	TP
rs1061517	5	218471	A	C	Atg/Ctg	H123Q	PTEN	Pathogenic	tolerated_low_confidence (0.2)	benign (0)	neutral (0.049)	neutral (-0.26)	probably damaging (1629)	highly conserved (9)	Decrease (-0.41)	6	TP	FN	FN	FN	TP	FN	FN	FN
rs1064793732	3	178922324	G	A	Gaa/Aaa	H61R	PTEN	Pathogenic	deleterious (0.05)	benign (0.285)	neutral (0.433)	neutral (-2.22)	probably damaging (1629)	highly conserved (9)	Decrease ( -0.72 )	5	TP	TP	FN	FN	TP	TP	FN	FN
rs1064794096	10	89624271	A	C	agA/agC	S170R	PTEN	Pathogenic	deleterious (0)	benign (0.123)	neutral (0.455)	deleterious (-4.85)	probably damaging (1629)	highly conserved (9)	Decrease (-0.29)	0	TP	TP	TP	FN	FN	FN	FN	FN
rs1085308040	10	89720853	G	A	cGa/cAa	I2675V	BRCA2	Pathogenic	deleterious (0.01)	benign (0.235)	neutral (0.429)	neutral (-1.74)	probably damaging (842)	highly conserved (9)	Decrease (-1.08)	8	TP	TP	FN	FN	TP	TP	FN	FN
rs1085308042	10	89653833	G	A	gGc/gAc	R173S	PTEN	Pathogenic	deleterious (0)	probably_damaging (0.968)	deleterious (0.855)	deleterious (-6.11)	probably damaging (1629)	highly conserved (9)	Decrease ( -0.44)	4	TP	TP	TP	TP	FN	FN	FN	FN
rs1085308044	10	89624261	A	C	aAc/aCc	Y155S	PTEN	Pathogenic	tolerated (0.1)	benign (0.025)	neutral (0.287)	deleterious (-2.62)	probably damaging (1629)	highly conserved (9)	Decrease (-1.02)	8	TP	TP	FN	FN	TP	TP	FN	FN
rs1085308045	10	89692885	C	G	caC/caG	M1K	BRCA2	Pathogenic	deleterious (0.02)	probably_damaging (0.998)	deleterious (0.857)	deleterious (-7.8)	probably damaging (1628)	conserved (9)	Increase ( -1.06)	0	TP	TP	TP	TP	FN	FN	FN	FN
rs1085308046	10	89692917	T	C	aTg/aCg	R2336H	BRCA2	Pathogenic	deleterious (0.03)	probably_damaging (0.985)	deleterious (0.796)	deleterious (-5.79)	probably benign (30)	highly conserved (5)	Decrease (-1.05)	8	TP	TP	TP	TP	TP	TP	TP	TP
rs112445441	12	25398281	C	A	gGc/gTc	D2723A	BRCA2	Pathogenic	deleterious (0.02)	probably_damaging (0.98)	deleterious (0.807)	deleterious (-7.55)	probably damaging (1628)	highly conserved (9)	Decrease (0.01)	5	TP	TP	TP	TP	TP	TP	TP	TP
rs1131691013	17	7578541	A	G	cTc/cCc	R181L	TP53	Pathogenic	deleterious (0)	probably_damaging (1)	deleterious (0.945)	deleterious (-6.62)	probably damaging (455)	highly conserved (7)	Decrease ( -0.60)	9	TP	TP	TP	TP	TP	TP	TP	TP
rs1131691037	17	7578538	T	A	aAc/aTc	C39G	BRCA1	Pathogenic	deleterious (0)	probably_damaging (0.998)	deleterious (0.919)	deleterious (-6.06)	probably damaging (1628)	highly conserved (9)	Decrease ( -1.25 )	7	TP	TP	TP	TP	TP	TP	TP	TP
rs113994087	2	29432664	C	A	cGa/cTa	R14G	PTEN	Pathogenic	deleterious (0)	probably_damaging (1)	deleterious (0.945)	deleterious (-6.9)	probably damaging (1629)	highly conserved (7)	Decrease (-0.89)	3	TP	TP	TP	TP	FN	FN	FN	FN
rs11540654	17	7579358	C	A	cGt/cTt	T37R	BRCA1	Pathogenic	deleterious (0.04)	benign (0.343)	neutral (0.457)	deleterious (-3.25)	probably damaging (750)	highly conserved (9)	Decrease ( -0.40)	2	TP	TP	TP	FN	FN	FN	FN	FN
rs11540654	17	7579358	C	A	cGt/cTt	C39G	BRCA1	Pathogenic	deleterious (0.04)	benign (0.343)	neutral (0.457)	deleterious (-3.25)	probably damaging (1628)	highly conserved (9)	Decrease ( -1.25 )	7	TP	TP	TP	FN	TP	TP	TP	FN
rs11554273	20	57484420	C	A	Cgt/Agt	V59G	CDKN2A	Pathogenic	deleterious (0.01)	probably_damaging (1)	deleterious (0.905)	deleterious (-5.27)	probably benign (176)	highly conserved (7)	Decrease ( -2.31 )	9	TP	TP	TP	TP	TP	TP	TP	TP
rs121909218	10	89692902	G	A	gGa/gAa	V159M	BRCA2	Pathogenic	deleterious (0)	probably_damaging (1)	deleterious (0.945)	deleterious (-7.77)	possibly damaging (220)	highly conserved (7)	Decrease (-1.2)	8	TP	TP	TP	TP	TP	TP	TP	TP
rs121909221	10	89711892	T	A	agT/agA	R2659K	BRCA2	Pathogenic	deleterious (0)	probably_damaging (0.999)	deleterious (0.935)	deleterious (-4.58)	probably damaging (1628)	highly conserved (9)	Decrease (-1.04 )	8	TP	TP	TP	TP	TP	TP	TP	TP
rs121909223	10	89692886	T	C	Tgt/Cgt	M1I	BRCA2	Pathogenic	deleterious (0)	probably_damaging (0.999)	deleterious (0.935)	deleterious (-11.71)	probably damaging (1628)	highly conserved (9)	Decrease (-0.4)	2	TP	TP	TP	TP	FN	FN	FN	FN
rs121909229	10	89692905	G	A	cGa/cAa	V211I	BRCA2	Pathogenic	deleterious (0.02)	probably_damaging (0.998)	deleterious (0.857)	deleterious (-3.86)	probably benign (91)	highly conserved (6)	Decrease (-0.63)	7	TP	TP	TP	TP	TP	TP	TP	TP
rs121909229	10	89692905	G	A	cGa/cAa	R2336H	BRCA2	Pathogenic	deleterious (0.02)	probably_damaging (0.998)	deleterious (0.857)	deleterious (-3.86)	probably benign (30)	conserved (5)	Decrease (-1.05)	8	TP	TP	TP	TP	TP	TP	TP	TP
rs121909241	10	89692911	G	A	gGt/gAt	R2336H	BRCA2	Pathogenic	deleterious (0.03)	probably_damaging (1)	deleterious (0.865)	deleterious (-6.29)	probably benign (30)	conserved (5)	Decrease (-1.05)	8	TP	TP	TP	TP	TP	TP	TP	TP
rs121912651	17	7577539	G	A	Cgg/Tgg	C238F	TP53	Pathogenic	deleterious (0)	probably_damaging (1)	deleterious (0.945)	deleterious (-7.83)	probably damaging (1237)	highly conserved (9)	Decrease (-0.29 )	4	TP	TP	TP	TP	FN	FN	FN	FN
rs121912655	17	7577556	C	A	tGc/tTc	R71M	BRCA1	Pathogenic	deleterious (0)	probably_damaging (1)	deleterious (0.945)	deleterious (-10.74)	probably damaging (750)	highly conserved (9)	Decrease ( -0.60)	6	TP	TP	TP	TP	TP	TP	TP	TP
rs121912666	17	7578190	T	C	tAt/tGt	C64G	BRCA1	Pathogenic	deleterious (0)	probably_damaging (0.998)	deleterious (0.919)	deleterious (-8.59)	probably damaging (1628)	highly conserved (9)	Decrease (-1.24 )	7	TP	TP	TP	TP	TP	TP	TP	TP
rs121913121	1	241676961	T	G	aAc/aCc	N107T	FH	Pathogenic	deleterious (0)	probably_damaging (1)	deleterious (0.945)	deleterious (-5.62)	probably damaging (4200)	highly conserved (9)	Decrease (-0.79)	4	TP	TP	TP	TP	FN	FN	FN	FN
rs121913272	3	178927980	T	C	Tgt/Cgt	Y68N	PTEN	Pathogenic	tolerated (0.21)	possibly_damaging (0.908)	neutral (0.405)	deleterious (-3.8)	probably damaging (1629)	highly conserved (8)	Decrease ( -2.77 )	9	TP	TP	FN	FN	TP	TP	FN	FN
rs121913273	3	178936082	G	A	Gaa/Aaa	Y68S	PTEN	Pathogenic	deleterious (0.04)	probably_damaging (0.912)	deleterious (0.712)	neutral (-2.09)	probably damaging (1629)	highly conserved (8)	Decrease (-2.74)	9	TP	TP	TP	TP	TP	TP	TP	TP
rs121913274	3	178936092	A	C	gAg/gCg	P95L	PTEN	Pathogenic	deleterious (0.02)	probably_damaging (0.932)	deleterious (0.762)	deleterious (-5.07)	probably damaging (1629)	highly conserved (7)	Increase ( 0.51)	5	TP	TP	TP	TP	FN	FN	FN	FN
rs121913279	3	178952085	A	G	cAt/cGt	H123D	PTEN	Pathogenic	tolerated (0.11)	benign (0.085)	neutral (0.278)	neutral (-1.38)	probably damaging (1629)	highly conserved (9)	Decrease (-0.56)	5	TP	FN	FN	FN	TP	FN	FN	FN
rs121913281	3	178952084	C	T	Cat/Tat	L108P	PTEN	Pathogenic	tolerated (1)	benign (0)	neutral (0.000)	neutral (0.76)	probably damaging (1629)	highly conserved (7)	Decrease (-0.05)	1	TP	FN	FN	FN	FN	FN	FN	FN
rs121913283	3	178952074	G	A	atG/atA	D107G	PTEN	Pathogenic	tolerated (0.11)	benign (0.026)	neutral (0.273)	neutral (-0.5)	probably damaging (1629)	conserved (6)	Decrease ( -2.63 )	9	TP	FN	FN	FN	TP	FN	FN	FN
rs121913284	3	178921553	T	A	aaT/aaA	N48K	PTEN	Pathogenic	deleterious (0.01)	probably_damaging (0.997)	deleterious (0.872)	deleterious (-2.5)	probably damaging (1629)	highly conserved (9)	Decrease (-0.47)	6	TP	TP	TP	TP	TP	TP	TP	TP
rs121913287	3	178916876	G	A	cGa/cAa	G44D	PTEN	Pathogenic	tolerated (0.06)	probably_damaging (0.971)	deleterious (0.736)	deleterious (-2.93)	probably damaging (1629)	conserved (6)	Decrease ( -0.81 )	4	TP	TP	TP	TP	FN	FN	FN	FN
rs121913293	10	89711899	C	A	Cgc/Agc	R2659K	BRCA2	Pathogenic	deleterious (0)	probably_damaging (0.943)	deleterious (0.832)	deleterious (-5.3)	probably damaging (1628)	highly conserved (9)	Decrease (-1.04 )	8	TP	TP	TP	TP	TP	TP	TP	TP
rs121913294	10	89711900	G	A	cGc/cAc	Y2660D	BRCA2	Pathogenic	deleterious (0.03)	probably_damaging (0.966)	deleterious (0.772)	deleterious (-4.14)	probably damaging (1628)	highly conserved (9)	Decrease ( -1.20)	2	TP	TP	TP	TP	FN	FN	FN	FN
rs121913315	19	1220487	G	A	Gac/Aac	M1R	PMS2	Pathogenic	deleterious (0)	probably_damaging (1)	deleterious (0.945)	deleterious (-5)	probably benign (176)	highly conserved (9)	Decrease ( -0.66)	2	TP	TP	TP	TP	FN	FN	FN	FN
rs121913343	17	7577121	G	A	Cgt/Tgt	C242F	TP53	Pathogenic	deleterious (0)	probably_damaging (0.999)	deleterious (0.935)	Deleterious (-7.65)	probably damaging (1237)	highly conserved (9)	Decrease ( -0.41)	4	TP	TP	TP	TP	FN	FN	FN	FN
rs121913343	17	7577121	G	A	Cgt/Tgt	G244C	TP53	Pathogenic	deleterious (0)	probably_damaging (0.999)	deleterious (0.935)	Deleterious (-7.65)	probably damaging (1237)	highly conserved (9)	Decrease ( -0.93 )	5	TP	TP	TP	TP	TP	TP	TP	TP
rs121913343	17	7577121	G	A	Cgt/Tgt	G244V	TP53	Pathogenic	deleterious (0)	probably_damaging (0.999)	deleterious (0.935)	Deleterious (-7.65)	probably damaging (1237)	highly conserved (9)	Decrease (-0.43)	6	TP	TP	TP	TP	TP	TP	TP	TP
