# Supplementary material for: Pathogenic nsSNPs that increase the risks of cancers among the Orang Asli and Malays
Source: Sci Rep. 2021 Aug 9;11:16158. doi: 10.1038/s41598-021-95618-y (PMC8352870; doi:10.1038/s41598-021-95618-y)
Supplement: Supplementary file 2 — Supplementary Information 2. Table S2. The datasets of nsSNPs associated with cancer, including their ID, gene symbol, protein ID, amino acid change and position, and risk allele frequencies. [file 41598_2021_95618_MOESM2_ESM.xlsx]

## Sheet: DATASET
S2 Table All variants from GWAS including their ID, gene symbol, risk allele, position, consequences, risk allele frequencies, associated disease and pubmed ID.
SNP ID	Gene Symbol	Protein ID	Amino Acid Change	Risk Allele	Risk Allelle Frequency (GWAS)	Chromosome	Position	Consequences	Disease (GWAS)	PUBMED ID
rs10828317	PIP4K2A	ENSP00000365757.4	N [ASN] ⇒ S [SER]	T	0.68	10	22550699	non_synonymous_variant	Acute lymphoblastic leukemia (B-cell precursor)	23996088
rs12621643	KCNE4	NP_542402.3	D [ASP] ⇒ E [GLU]	T	0.28	2	223053265	non_synonymous_variant	Acute lymphoblastic leukemia (childhood)	19684603
rs3731249	CDKN2A, AL359922.1	ENSP00000418915.1	A [ALA] ⇒ S [SER]	-	-	9	21970917	non_synonymous_variant	Acute lymphoblastic leukemia in childhood (B cell precursor)	29632299
rs1050529	AL671883.2, HLA-B	ENSP00000399168.2	A [ALA] ⇒ T [THR]	C	0.75	6	31356838	non_synonymous_variant	Basal cell carcinoma	27539887
rs11170164	KRT5	ENSP00000252242.4	G [GLY] ⇒ E [GLU]	T	0.08	12	52519884	non_synonymous_variant	Basal cell carcinoma	27539887
rs3769823	CASP8	ENSP00000351273.4	K [LYS] ⇒ R [ARG]	A	0.3	2	201258272	non_synonymous_variant	Basal cell carcinoma	28177523
rs1805007	MC1R, AC092143.1	ENSP00000451605.1	R [ARG] ⇒ S [SER]	T	0.07	16	89919709	non_synonymous_variant	Basal cell carcinoma	27539887
rs13014235	ALS2CR12	ENSP00000385098.2	V [VAL] ⇒ L [LEU]	C	0.456	2	201350769	non_synonymous_variant	Basal cell carcinoma	25855136
rs1126809	TYR	ENSP00000263321.4	R [ARG] ⇒ Q [GLN]	A	0.28	11	89284793	non_synonymous_variant	Basal cell carcinoma or squamous cell carcinoma	27539887
rs11543198	CLK3	-	-	G	0.78	15	74619987	non_synonymous_variant	Bladder cancer	25281661
rs8100241	ANKLE1, USHBP1, AC010463.1	NP_001265374.2	A [Ala] ⇒ T [Thr]	G	-	19	17282085	non_synonymous_variant	Breast cancer	22976474
rs9379084	RREB1	ENSP00000369270.2	D [ASP] ⇒ N [ASN]	A	0.1206	6	7231610	non_synonymous_variant	Breast cancer	29059683
rs16991615	MCM8	ENSP00000368174.3	E [GLU] ⇒ K [LYS]	G	0.06	20	5967581	non_synonymous_variant	Breast cancer	29059683
rs3815308	DOT1L	ENSP00000381657.3	G [GLY] ⇒ S [SER]	A	0.4348	19	2226677	non_synonymous_variant	Breast cancer	29059683
rs368121891	NBPF20	NP_001034792.4	G [GLY] ⇒ V [VAL]	A	0.3735	1	145339358	non_synonymous_variant	Breast cancer	29059683
rs11552449	DCLRE1B	ENSP00000358576.3	H [HIS] ⇒ D [ASP]	T	0.17	1	113905767	non_synonymous_variant	Breast cancer	29059683
rs3124765	CACFD1, CACFD1	ENSP00000440832.1	I [ILE] ⇒ M [MET]	C	0.8475	9	133463535	non_synonymous_variant	Breast cancer	29059683
rs17879961	CHEK2	ENSP00000372023.2	I [ILE] ⇒ S [SER]	G	0.005	22	28725099	non_synonymous_variant	Breast cancer	29059683
rs1053338	ATXN7	ENSP00000381590.3	K [LYS] ⇒ R [ARG]	G	0.14	3	63982224	non_synonymous_variant	Breast cancer	29059683
rs2363956	ANKLE1	NP_001265374.2	L [Leu] ⇒ W [Trp]	T	0.49	19	17283315	non_synonymous_variant	Breast cancer	25751625
rs6964587	AKAP9	ENSP00000348573.3	M [MET] ⇒ I [ILE]	T	0.39	7	92001306	non_synonymous_variant	Breast cancer	25751625
rs6964587	AKAP9	ENSP00000348573.3	M [MET] ⇒ I [ILE]	T	0.39	7	92001306	non_synonymous_variant	Breast cancer	29059683
rs11205303	MTMR11	ENSP00000391668.2	M [MET] ⇒ V [VAL]	C	0.3998	1	149934520	non_synonymous_variant	Breast cancer	29059683
rs74911261	KDELC2	ENSP00000315386.5	P [PRO] ⇒ L [LEU]	G	0.98	11	108486410	non_synonymous_variant	Breast cancer	29058716
rs45589338	MN1	ENSP00000304956.4	Q [GLN] ⇒ H [HIS]	A	0.0352	22	27799398	non_synonymous_variant	Breast cancer	29059683
rs8050871	ZNF19, AC010547.4	ENSP00000288177.5	Q [GLN] ⇒ H [HIS]	G	0.6727	16	71475893	non_synonymous_variant	Breast cancer	29059683
rs61729152	LAMB2	ENSP00000388325.1	R [ARG] ⇒ P [PRO]	T	0.0203	3	49129027	non_synonymous_variant	Breast cancer	29059683
rs35383942	PHLDA3	ENSP00000356280.3	R [ARG] ⇒ Q [GLN]	C	0.06	1	201468704	non_synonymous_variant	Breast cancer	29059683
rs35273427	ADAM30	ENSP00000358407.1	T [THR] ⇒ A [ALA]	C	0.0602	1	119894128	non_synonymous_variant	Breast cancer	29059683
rs13195401	BTN2A1	ENSP00000312158.5	W [TRP] ⇒ * [*]	T	0.0874	6	26463346	non_synonymous_variant	Breast cancer	29059683
rs3184504	SH2B3, ATXN2	ENSP00000345492.2	W [TRP] ⇒ R [ARG]	C	-	12	111446804	non_synonymous_variant	Cancer	27197191
rs7578199	HDLBP	ENSP00000375836.1	N [ASN] ⇒ S [SER]	T	0.745	2	241253433	non_synonymous_variant	Chronic lymphocytic leukemia	26956414
rs757978	FARP2	ENSP00000264042.3	T [THR] ⇒ N [ASN]	T	0.26	2	241431686	non_synonymous_variant	Chronic lymphocytic leukemia	22700719
rs11539086	FAM107A	ENSP00000377991.1	E [GLU] ⇒ Q [GLN]	-	-	3	58566602	non_synonymous_variant	Colorectal cancer	29228715
rs16845107	CFAP44-AS1, CFAP44	ENSP00000377428.2	K [LYS] ⇒ N [ASN]	-	-	3	113409144	non_synonymous_variant	Colorectal cancer	29228715
rs2272613	ARHGEF10, AC019257.8	ENSP00000340297.3	P [PRO] ⇒ []	-	-	8	1925374	non_synonymous_variant	Colorectal cancer	29228715
rs4836891	OR1J2	ENSP00000335575.5	R [ARG] ⇒ Q [GLN]	-	-	9	122511295	non_synonymous_variant	Colorectal cancer	29228715
rs3184504	SH2B3, ATXN2	ENSP00000345492.2	W [TRP] ⇒ R [ARG]	C	0.536	12	111446804	non_synonymous_variant	Colorectal cancer	29917119
rs7248888	PNMA8A	ENSP00000318131.10	C [CYS] ⇒ Y [TYR]	-	0.93-0.97	19	46470746	non_synonymous_variant	Colorectal cancer (diet interaction)	24743840
rs1800407	OCA2	ENSP00000346659.3	R [ARG] ⇒ Q [GLN]	T	0.07	15	27985172	non_synonymous_variant	Cutaneous squamous cell carcinoma	27424798
rs1805007	MC1R, AC092143.1	ENSP00000451605.1	R [ARG] ⇒ S [SER]	T	0.07	16	89919709	non_synonymous_variant	Cutaneous squamous cell carcinoma	27424798
rs1129506	EVI2A, NF1	ENSP00000247270.3	S [SER] ⇒ R [ARG]	G	0.38	17	31319014	non_synonymous_variant	Endometrial cancer	30093612
rs3184504	SH2B3, ATXN2	ENSP00000345492.2	W [TRP] ⇒ R [ARG]	C	0.52	12	111446804	non_synonymous_variant	Endometrial cancer	30093612
rs2278868	SKAP1	ENSP00000338171.6	G [GLY] ⇒ S [SER]	T	-	17	48184809	non_synonymous_variant	Endometriosis or endometrial cancer (pleiotropy)	29608257
rs671	ALDH2	ENSP00000261733.2	E [GLU] ⇒ K [LYS]	A	-	12	111803962	non_synonymous_variant	Esophageal cancer	19698717
rs1229984	ADH1B	ENSP00000306606.8	H [HIS] ⇒ R [ARG]	G	-	4	99318162	non_synonymous_variant	Esophageal cancer	19698717
rs2274223	PLCE1	ENSP00000360431.2	H [HIS] ⇒ R [ARG]	G	0.21	10	94306584	non_synonymous_variant	Esophageal cancer	21642993
rs3765524	PLCE1	ENSP00000360431.2	T [THR] ⇒ I [ILE]	T	0.207	10	94298541	non_synonymous_variant	Esophageal cancer and gastric cancer	20729852
rs2274223	PLCE1	ENSP00000360431.2	H [HIS] ⇒ R [ARG]	G	0.209	10	94306584	non_synonymous_variant	Esophageal squamous cell carcinoma	25129146
rs55864139	CHD6	ENSP00000362330.3	N [ASN] ⇒ I [ILE]	A	0.0029	20	41420939	non_synonymous_variant	Gastric adenocarcinoma (histologically verified)	26098866
rs760077	MTX1	ENSP00000357360.3	T [THR] ⇒ S [SER]	-	-	1	155208991	non_synonymous_variant	Gastric cancer	26098866
rs20541	TH2LCRR, IL13	ENSP00000304915.3	Q [GLN] ⇒ R [ARG]	-	-	5	132660272	non_synonymous_variant	Hodgkin's lymphoma	22286212
rs35772018	DCTN4	ENSP00000414906.2	Y [TYR] ⇒ C [CYS]	C	0.0173987	5	150730677	non_synonymous_variant	Lung adenocarcinoma	28604730
rs116295105	PPP1R18	ENSP00000274853.3	G [GLY] ⇒ R [ARG]	T	0.105472	6	30685004	non_synonymous_variant	Lung cancer	28604730
rs17879961	CHEK2	ENSP00000372023.2	I [ILE] ⇒ S [SER]	A	0.9975	22	28725099	non_synonymous_variant	Lung cancer	24880342
rs144433536	TNXB	NP_001352205.1	P [PRO] ⇒ []	T	0.0981555	6	32067917	non_synonymous_variant	Lung cancer	28604730
rs41266839	BTN3A1	ENSP00000289361.6	R [ARG] ⇒ T [THR]	C	0.0757415	6	26409662	non_synonymous_variant	Lung cancer	28604730
rs144433536	TNXB	NP_001352205.1	P [PRO] ⇒ []	T	0.100805	6	32067917	non_synonymous_variant	Lung cancer in ever smokers	28604730
rs3734542	BTN2A1	ENSP00000312158.5	R [ARG] ⇒ Q [GLN]	A	0.0849876	6	26468098	non_synonymous_variant	Lung cancer in ever smokers	28604730
15:43897499	STRC	-	-	T	0.90298	15	43897499	non_synonymous_variant	Lung cancer in ever smokers	28604730
rs1801516	ATM	ENSP00000278616.4	D [ASP] ⇒ N [ASN]	-	0.86	11	108304735	non_synonymous_variant	Melanoma	28212542
rs16891982	SLC45A2	ENSP00000296589.4	L [LEU] ⇒ F [PHE]	-	0.96	5	33951588	non_synonymous_variant	Melanoma	28212542
rs1805007	MC1R, AC092143.1	ENSP00000451605.1	R [ARG] ⇒ S [SER]	T	0.07	16	89919709	non_synonymous_variant	Melanoma	28212542
rs1052501	ULK4	ENSP00000301831.4	A [ALA] ⇒ P [PRO]	G	0.16	3	41883906	non_synonymous_variant	Multiple myeloma	22120009
rs7193541	RFWD3	ENSP00000354361.4	I [ILE] ⇒ V [VAL]	T	0.585	16	74630845	non_synonymous_variant	Multiple myeloma	27363682
rs10936600	LRRC34	ENSP00000414635.1	L [LEU] ⇒ I [ILE]	A	-	3	169796797	non_synonymous_variant	Multiple myeloma	27363682
rs34562254	TNFRSF13B	ENSP00000261652.2	P [PRO] ⇒ L [LEU]	A	-	17	16939677	non_synonymous_variant	Multiple myeloma	27363682
rs2272007	ULK4	ENSP00000301831.4	K [LYS] ⇒ R [ARG]	A	0.16	3	41954644	non_synonymous_variant	Multiple myeloma (hyperdiploidy)	23502783
rs6793295	LRRC34	ENSP00000414635.1	S [SER] ⇒ G [GLY]	T	0.74	3	169800667	non_synonymous_variant	Multiple myeloma and monoclonal gammopathy	26007630
rs6579767	HMGXB3	ENSP00000421917.1	A [ALA] ⇒ V [VAL]	G;A	-	5	150026708	non_synonymous_variant	Nasopharyngeal carcinoma (SNP x SNP interaction)	24376627
rs1801591	ETFA	ENSP00000452762.1	T [THR] ⇒ I [ILE]	A	0.09	15	76286421	non_synonymous_variant	Non-glioblastoma glioma	26424050
rs11170164	KRT5	ENSP00000252242.4	G [GLY] ⇒ E [GLU]	C	-	12	52519884	non_synonymous_variant	Non-melanoma skin cancer	29739929
rs3769823	CASP8	ENSP00000351273.4	K [LYS] ⇒ R [ARG]	G	-	2	201258272	non_synonymous_variant	Non-melanoma skin cancer	29739929
rs1805007	MC1R, AC092143.1	ENSP00000451605.1	R [ARG] ⇒ S [SER]	C	-	16	89919709	non_synonymous_variant	Non-melanoma skin cancer	23548203
rs117744081	CPVL	ENSP00000387164.1	Y [TYR] ⇒ H [HIS]	G	-	7	29092663	non_synonymous_variant	Non-melanoma skin cancer	29739929
rs1229984	ADH1B	ENSP00000306606.8	H [HIS] ⇒ R [ARG]	G	0.94	4	99318162	non_synonymous_variant	Oral cavity and pharyngeal cancer	27749845
rs1494961	HELQ	ENSP00000295488.3	V [VAL] ⇒ I [ILE]	C	0.49	4	83453327	non_synonymous_variant	Oral cavity and pharyngeal cancer	21437268
rs2797501	FAM208B	ENSP00000328426.5	S [SER] ⇒ N [ASN]	A	-	10	5762568	non_synonymous_variant	Osteosarcoma	23727862
rs2363956	ANKLE1	NP_001265374.2	L [Leu] ⇒ W [Trp]	T	-	19	17283315	non_synonymous_variant	Ovarian cancer	20852633
rs55933544	GLDC	-	-	T	0.231	9	6534080	non_synonymous_variant	Overall survival in osteosarcoma	29210060
rs3795244	ZNF207	ENSP00000378165.4	A [ALA] ⇒ T [THR]	T	-	17	32365377	non_synonymous_variant	Pancreatic cancer	28470677
rs763780	IL17F	ENSP00000337432.4	H [HIS] ⇒ R [ARG]	G	-	6	52236941	non_synonymous_variant	Pancreatic cancer	28470677
rs2257205	TSPOAP1-AS1, RNF43	ENSP00000463069.1	R [ARG] ⇒ L [LEU]	A	0.33	17	58370936	non_synonymous_variant	Pancreatic cancer	20686608
rs130067	CCHCR1	ENSP00000379566.3	E [GLU] ⇒ D [ASP]	G	0.2	6	31150734	non_synonymous_variant	Prostate cancer	29892016
rs138213197	HOXB13	ENSP00000290295.7	G [GLY] ⇒ E [GLU]	T	0.002	17	48728343	non_synonymous_variant	Prostate cancer	29892016
rs2292884	MLPH	ENSP00000264605.3	H [HIS] ⇒ R [ARG]	G	0.24	2	237534583	non_synonymous_variant	Prostate cancer	29892016
rs17632542	KLK3	ENSP00000314151.1	I [ILE] ⇒ T [THR]	T	-	19	50858501	non_synonymous_variant	Prostate cancer	24753544
rs33984059	RFX7	ENSP00000397644.1	L [LEU] ⇒ P [PRO]	A	0.98	15	56093670	non_synonymous_variant	Prostate cancer	29892016
rs2277283	INCENP	ENSP00000378295.3	M [MET] ⇒ K [LYS]	C	0.31	11	62140968	non_synonymous_variant	Prostate cancer	29892016
rs1800057	ATM	ENSP00000278616.4	P [PRO] ⇒ H [HIS]	G	0.02	11	108272729	non_synonymous_variant	Prostate cancer	29892016
rs2066827	CDKN1B	ENSP00000228872.4	V [VAL] ⇒ D [ASP]	T	0.76	12	12718165	non_synonymous_variant	Prostate cancer	29892016
rs1243647	RNASE9	ENSP00000384683.3	S [SER] ⇒ A [ALA]	-	-	14	20556460	non_synonymous_variant	Prostate cancer (SNP x SNP interaction)	22219177
rs1800057	ATM	ENSP00000278616.4	P [PRO] ⇒ H [HIS]	G	0.02	11	108272729	non_synonymous_variant	Renal cell carcinoma	28598434
rs74911261	KDELC2	ENSP00000315386.5	P [PRO] ⇒ L [LEU]	A	0.02	11	108486410	non_synonymous_variant	Renal cell carcinoma	28598434
rs16891982	SLC45A2	ENSP00000296589.4	L [LEU] ⇒ F [PHE]	-	0.55	5	33951588	non_synonymous_variant	Squamous cell carcinoma	26829030
rs144433536	TNXB	NP_001352205.1	P [PRO] ⇒ []	T	0.0964486	6	32067917	non_synonymous_variant	Squamous cell lung carcinoma	28604730
rs11071896	ZWILCH	ENSP00000311429.5	S [SER] ⇒ G [GLY]	G	0.26	15	66528912	non_synonymous_variant	Testicular germ cell tumor	28604728
rs6793295	LRRC34	ENSP00000414635.1	S [SER] ⇒ G [GLY]	T	0.759	3	169800667	non_synonymous_variant	Thyroid cancer	28195142
rs1047781	FUT2	ENSP00000387498.2	I [ILE] ⇒ F [PHE]	T	0.46	19	48703374	non_synonymous_variant	Tumor biomarkers	23300138
rs11980379	IKZF1	ENSP00000331614	-	C	-	7	50402283	3_prime_UTR_variant	Acute lymphoblastic leukemia (B-cell precursor)	29296818
rs1881797	OR2C3, GCSAML, GCSAML-AS1	ENSP00000355443	-	C	0.18	1	247526230	3_prime_UTR_variant	Acute lymphoblastic leukemia (childhood)	19684603
rs4132601	IKZF1	ENSP00000331614	-	-	-	7	50402906	3_prime_UTR_variant	Acute lymphoblastic leukemia in childhood (B cell precursor)	29632299
rs7255	GDF7	ENSP00000370480	-	T	-	2	20679060	3_prime_UTR_variant	Barrett's esophagus or Esophageal adenocarcinoma	27527254
rs9918259	CEP72, TPPP	ENSP00000353785	-	T	-	5	662977	3_prime_UTR_variant	Barrett's esophagus or Esophageal adenocarcinoma	27527254
rs35407	SLC45A2, SLC45A2	ENSP00000296589	-	G	0.96	5	33946466	3_prime_UTR_variant	Basal cell carcinoma	27539887
rs78378222	TP53	ENSP00000269305	-	G	0.01	17	7668434	3_prime_UTR_variant	Basal cell carcinoma	27539887
rs11374964	KDELC2	ENSP00000315386	-	G	0.58	11	108474789	3_prime_UTR_variant	Breast cancer	29058716
rs16342	NELFA	ENSP00000308780	-	TAACA	0.359	4	1983006	3_prime_UTR_variant	Breast cancer	29059683
rs190811224	EXOC3, PP7080	ENSP00000323377	-	T	0.7316	5	467862	3_prime_UTR_variant	Breast cancer	29059683
rs199867187	CASZ1	ENSP00000366221	-	G	0.2745	1	10637822	3_prime_UTR_variant	Breast cancer	29059683
rs2290203	PRC1, PRC1-AS1, AC068831.7	ENSP00000354679	-	G	0.79	15	90968837	3_prime_UTR_variant	Breast cancer	29059683
rs3734805	CCDC170	ENSP00000239374	-	C	0.08	6	151618215	3_prime_UTR_variant	Breast cancer	21263130
rs3757322	CCDC170	ENSP00000239374	-	G	0.32	6	151621059	3_prime_UTR_variant	Breast cancer	29059683
rs4763	ARHGAP27, ARHGAP27, ARHGAP27	ENSP00000366121	-	A	0.1745	17	45394123	3_prime_UTR_variant	Breast cancer	29059683
rs4973768	SLC4A7	ENSP00000295736	-	T	0.47	3	27374522	3_prime_UTR_variant	Breast cancer	29059683
rs57324102	HIST2H2BF	ENSP00000333277	-	A	0.0453	1	149811278	3_prime_UTR_variant	Breast cancer	29059683
rs6597981	PIDD1	ENSP00000337797	-	A	0.52	11	803017	3_prime_UTR_variant	Breast cancer	29059683
rs6938	SCAMP2	ENSP00000268099	-	G	0.6551	15	74843920	3_prime_UTR_variant	Breast cancer	29059683
rs71801447	MIR4435-2HG, BCL2L11	ENSP00000309226	-	CTTATGTT	0.06	2	111168161	3_prime_UTR_variant	Breast cancer	29059683
rs7971	CDCA7L, DNAH11	ENSP00000330671	-	G	0.65	7	21901342	3_prime_UTR_variant	Breast cancer	29059683
rs4245739	MDM4	ENSP00000356147	-	C	0.26	1	204549714	3_prime_UTR_variant	Breast cancer (estrogen-receptor negative)	29058716
rs56084662	FRY	ENSP00000369565	-	A	-	13	32295727	3_prime_UTR_variant	Cancer (pleiotropy)	27197191
rs1044873	IRF8	ENSP00000268638	-	C	0.61	16	85922065	3_prime_UTR_variant	Chronic lymphocytic leukemia	24292274
rs16976734	RFX7	ENSP00000313299	-	G	0.11	15	56090097	3_prime_UTR_variant	Chronic lymphocytic leukemia	24292274
rs17246404	POT1	ENSP00000350249	-	C	-	7	124822607	3_prime_UTR_variant	Chronic lymphocytic leukemia	24292274
rs2236256	IPCEF1, OPRM1	ENSP00000265198	-	C	-	6	154157305	3_prime_UTR_variant	Chronic lymphocytic leukemia	24292274
rs41271473	RHOU	ENSP00000355652	-	G	0.79	1	228744549	3_prime_UTR_variant	Chronic lymphocytic leukemia	28165464
rs4987852	BCL2	ENSP00000329623	-	-	-	18	63126688	3_prime_UTR_variant	Chronic lymphocytic leukemia	23770605
rs4987855	BCL2	ENSP00000329623	-	G	0.91	18	63126316	3_prime_UTR_variant	Chronic lymphocytic leukemia	23770605
rs4987856	BCL2	ENSP00000329623	-	C	0.906	18	63126261	3_prime_UTR_variant	Chronic lymphocytic leukemia	26956414
rs872071	IRF4	ENSP00000370343	-	G	0.54	6	411064	3_prime_UTR_variant	Chronic lymphocytic leukemia	18758461
rs9391997	IRF4	ENSP00000370343	-	G	0.494	6	409119	3_prime_UTR_variant	Chronic lymphocytic leukemia	26956414
rs1912453	CCDC190	ENSP00000356886	-	-	0.41	1	162851501	3_prime_UTR_variant	Colorectal cancer	23266556
rs511674	SMAD9	ENSP00000239885	-	-	-	13	36848378	3_prime_UTR_variant	Colorectal cancer	29228715
rs811100	KIAA0319	ENSP00000367459	-	-	-	6	24546799	3_prime_UTR_variant	Colorectal cancer	29228715
rs35407	SLC45A2, SLC45A2	ENSP00000296589	-	G	0.96	5	33946466	3_prime_UTR_variant	Cutaneous squamous cell carcinoma	27424798
rs34670419	ZKSCAN5	ENSP00000322872	-	G	0.96	7	99533211	3_prime_UTR_variant	Endometrial cancer	30093612
rs711830	AC009336.2, HOXD3, HAGLR	ENSP00000249440	-	A	0.319	2	176172583	3_prime_UTR_variant	Epithelial ovarian cancer	28346442
rs1042026	ADH1B	ENSP00000306606	-	-	0.22	4	99307309	3_prime_UTR_variant	Esophageal cancer (alcohol interaction)	22960999
rs72754495	CENPP	ENSP00000287996	-	A	0.007	9	92613166	3_prime_UTR_variant	Familial squamous cell lung carcinoma	29924316
rs78378222	TP53	ENSP00000269305	-	G	-	17	7668434	3_prime_UTR_variant	Glioma	29743610
rs1110446	TRIM31, TRIM31, TRIM31, TRIM31, TRIM31, TRIM31, TRIM31	ENSP00000365924	-	-	-	6	30103160	3_prime_UTR_variant	Hepatocellular carcinoma in hepatitis B infection	29784950
rs711830	AC009336.2, HOXD3, HAGLR	ENSP00000249440	-	A	0.319016	2	176172583	3_prime_UTR_variant	High-grade serous ovarian cancer	28346442
rs711830	AC009336.2, HOXD3, HAGLR	ENSP00000249440	-	A	0.319016	2	176172583	3_prime_UTR_variant	Invasive epithelial ovarian cancer	28346442
rs7097	POLR1D	ENSP00000302478	-	-	-	13	27623299	3_prime_UTR_variant	Large B-cell lymphoma	21471979
rs711830	AC009336.2, HOXD3, HAGLR	ENSP00000249440	-	A	0.319016	2	176172583	3_prime_UTR_variant	Low-grade serous and serous borderline ovarian cancer	28346442
rs1056562	MPZL2	ENSP00000278937	-	T	0.473099	11	118254910	3_prime_UTR_variant	Lung adenocarcinoma	28604730
rs2316515	IRF4	ENSP00000370343	-	G	0.589206	6	410848	3_prime_UTR_variant	Lung adenocarcinoma	28604730
rs116480994	ZNRD1, ZNRD1, ZNRD1, ZNRD1, ZNRD1, ZNRD1, ZNRD1	ENSP00000331111	-	C	0.0957417	6	30064745	3_prime_UTR_variant	Lung cancer	28604730
rs115447191	HLA-DPA1	ENSP00000393566	-	G	0.83219	6	33067741	3_prime_UTR_variant	Lung cancer in ever smokers	28604730
rs116165775	ETAA1	ENSP00000272342	-	T	0.010703	2	67400580	3_prime_UTR_variant	Lung cancer in ever smokers	28604730
rs35407	SLC45A2, SLC45A2	ENSP00000296589	-	G	0.97	5	33946466	3_prime_UTR_variant	Melanoma	28212542
rs1075650	IER5L, AL158151.3	-	-	G	-	9	129176634	3_prime_UTR_variant	Mucinous adenocarcinoma in colorectal cancer	29942513
rs711830	AC009336.2, HOXD3, HAGLR	ENSP00000249440	-	A	0.319016	2	176172583	3_prime_UTR_variant	Mucinous ovarian carcinoma	28346442
rs1050976	IRF4	ENSP00000370343	-	T	0.51	6	408079	3_prime_UTR_variant	Multiple myeloma	30213928
rs11086029	KLF2	ENSP00000248071	-	T	0.24	19	16327850	3_prime_UTR_variant	Multiple myeloma	30213928
rs1063192	CDKN2B-AS1, CDKN2B, AL359922.1	ENSP00000276925	-	-	-	9	22003368	3_prime_UTR_variant	Nasopharyngeal carcinoma	26545403
rs78378222	TP53	ENSP00000269305	-	G	-	17	7668434	3_prime_UTR_variant	Non-glioblastoma glioma	29743610
rs12120422	EPB41	ENSP00000345259	-	C	-	1	29118715	3_prime_UTR_variant	Non-melanoma skin cancer	29739929
rs78378222	TP53	ENSP00000269305	-	T	-	17	7668434	3_prime_UTR_variant	Non-melanoma skin cancer	29739929
rs17358800	KCNC4	ENSP00000358802	-	A	0.762546	1	110235437	3_prime_UTR_variant	Oropharynx cancer	27749845
rs10736390	ACOT11	ENSP00000343211	-	-	-	1	54638272	3_prime_UTR_variant	Pancreatic cancer	28470677
rs372883	BACH1	ENSP00000286800	-	T	-	21	29345416	3_prime_UTR_variant	Pancreatic cancer	22158540
rs103294	MIR4752 - AC245884.5	ENSP00000251390	-	C	0.238	19	54293995	3_prime_UTR_variant	Prostate cancer	23023329
rs1048169	HAUS6	ENSP00000369865	-	C	0.38	9	19055967	3_prime_UTR_variant	Prostate cancer	29892016
rs11704416	FAM83F	ENSP00000306759	-	C	-	22	40040969	3_prime_UTR_variant	Prostate cancer	23065704
rs1182	TOR1A	ENSP00000259339	-	A	0.22	9	129813781	3_prime_UTR_variant	Prostate cancer	29892016
rs141536087	LARP4B	ENSP00000326128	-	GCGCA	0.15	10	808752	3_prime_UTR_variant	Prostate cancer	29892016
rs3771570	FARP2	ENSP00000264042	-	T	0.15	2	241443449	3_prime_UTR_variant	Prostate cancer	29892016
rs4245739	MDM4	ENSP00000356147	-	A	0.74	1	204549714	3_prime_UTR_variant	Prostate cancer	29892016
rs58262369	ESR2	ENSP00000341781	-	T	0.072	14	64227194	3_prime_UTR_variant	Prostate cancer	26443449
rs78554043	TTC28, TTC28-AS1	ENSP00000381003	-	C	0.013	22	27978955	3_prime_UTR_variant	Prostate cancer	29117387
rs9306895	AC012065.4, GDF7	ENSP00000272224	-	C	0.36	2	20678393	3_prime_UTR_variant	Prostate cancer	29892016
rs1048169	HAUS6	ENSP00000369865	-	C	1.1	9	19055967	3_prime_UTR_variant	Prostate cancer (early onset)	29892016
rs1049380	AC024145.1, AC055720.2, ITPR2	ENSP00000370744	-	-	0.44	12	26336611	3_prime_UTR_variant	Renal cell carcinoma	28598434
rs2241261	AC107959.1, RHOBTB2	ENSP00000251822	-	T	0.51	8	23019226	3_prime_UTR_variant	Renal cell carcinoma	28598434
rs711830	AC009336.2, HOXD3, HAGLR	ENSP00000249440	-	A	0.319016	2	176172583	3_prime_UTR_variant	Serous borderline ovarian cancer	28346442
rs711830	AC009336.2, HOXD3, HAGLR	ENSP00000249440	-	A	0.319016	2	176172583	3_prime_UTR_variant	Serous invasive ovarian cancer	28346442
rs114115252	SFTA2, SFTA2, SFTA2, SFTA2, SFTA2, SFTA2	ENSP00000316092	-	A	0.123417	6	30931418	3_prime_UTR_variant	Small cell lung carcinoma	28604730
rs35063026	SPATA33	ENSP00000301031	-	T	-	16	89669749	3_prime_UTR_variant	Squamous cell carcinoma	26829030
rs116480994	ZNRD1, ZNRD1, ZNRD1, ZNRD1, ZNRD1, ZNRD1, ZNRD1	ENSP00000331111	-	C	0.095388	6	30064745	3_prime_UTR_variant	Squamous cell lung carcinoma	28604730
rs2900333	ATF7IP	ENSP00000240617	-	C	0.63	12	14500933	3_prime_UTR_variant	Testicular germ cell tumor	28604728
rs995030	KITLG	ENSP00000228280	-	G	0.8	12	88496894	3_prime_UTR_variant	Testicular germ cell tumor	23666240
rs2036534	HYKK x LINC01492	ENSP00000373640	-	-	-	15 x 9	78534606 x 103319097	3_prime_UTR_variant x intron_variant	Lung cancer	30104567
rs3806872	ADAMTS16; ADAMTS16 - ALG3P1	ENSP00000274181	-	-	-	5;5	5320143;5324870	3_prime_UTR_variant; intergenic_variant	Breast cancer	23468962
rs3476	DEK; KIF13A - NHLRC1	ENSP00000244776	-	-	-	6;6	18224942;18100143	3_prime_UTR_variant; intergenic_variant	Cancer	29299148
rs17674580	AC023421.2, SLC14A1	ENSP00000390637	-	T	0.33	18	45729946	5_prime_UTR_variant	Bladder cancer	21750109
rs2294008	JRK, PSCA	ENSP00000301258	-	T	0.46	8	142680513	5_prime_UTR_variant	Bladder cancer	20972438
rs111549985	ATG10	ENSP00000282185	-	G	0.2474	5	81972251	5_prime_UTR_variant	Breast cancer	29059683
rs13198474	SLC17A3	ENSP00000380250	-	A	0.0745	6	25874195	5_prime_UTR_variant	Breast cancer	29059683
rs4951011	ZC3H11A, ZBED6	ENSP00000447879	-	G	0.282	1	203797203	5_prime_UTR_variant	Breast cancer	25038754
rs643506	PPP2R1B	ENSP00000311344	-	G	0.6757	11	111765903	5_prime_UTR_variant	Breast cancer	29059683
rs74949440	TAGLN	ENSP00000432282	-	T	0.02	11	117199645	5_prime_UTR_variant	Breast cancer in childhood cancer survivors treated with more than 10 gray radiotherapy	29059430
rs2239704	LTA, LTA, LTA, LTA, LTA, LTA	ENSP00000403495	-	A	-	6	31572364	5_prime_UTR_variant	Cervical cancer	28806749
rs73718779	SERPINB6	ENSP00000338358	-	A	0.11	6	2969044	5_prime_UTR_variant	Chronic lymphocytic leukemia	26956414
rs992157	PNKD, TMBIM1	ENSP00000273077	-	A	0.583	2	218290058	5_prime_UTR_variant	Colorectal cancer	29917119
rs2294008	JRK, PSCA	ENSP00000301258	-	T	0.471	8	142680513	5_prime_UTR_variant	Gastric cancer	26098866
rs35850753	TP53	ENSP00000269305	-	T	-	17	7675353	5_prime_UTR_variant	Glioma	26424050
rs498872	PHLDB1	ENSP00000354498	-	T	0.69	11	118606652	5_prime_UTR_variant	Glioma	19578367
rs174549	FADS1, FADS2	ENSP00000322229	-	-	0.59	11	61803910	5_prime_UTR_variant	Laryngeal squamous cell carcinoma	25194280
rs55781567	CHRNA5	ENSP00000299565	-	G	0.358612	15	78565644	5_prime_UTR_variant	Lung adenocarcinoma	28604730
rs3131378	MSH5-SAPCD1, MSH5-SAPCD1, MSH5-SAPCD1, MSH5-SAPCD1, MSH5, MSH5, MSH5, MSH5, MSH5	ENSP00000364855	-	G	0.0988966	6	31757508	5_prime_UTR_variant	Lung cancer	28604730
rs55781567	CHRNA5	ENSP00000299565	-	G	0.366674	15	78565644	5_prime_UTR_variant	Lung cancer	28604730
rs7820838	NRG1	ENSP00000349275	-	T	0.232818	8	32548461	5_prime_UTR_variant	Lung cancer	28604730
rs55781567	CHRNA5	ENSP00000299565	-	G	0.386054	15	78565644	5_prime_UTR_variant	Lung cancer in ever smokers	28604730
rs75077515	RSRC1, SHOX2	ENSP00000374240	-	C	0.0341449	3	158106120	5_prime_UTR_variant	Lung cancer in never smokers	28604730
rs2294008	JRK, PSCA	ENSP00000301258	-	T	0.26	8	142680513	5_prime_UTR_variant	Non-cardia gastric cancer	26701879
rs80030016	RNF166	ENSP00000326095	-	A	-	16	88702805	5_prime_UTR_variant	Non-melanoma skin cancer	29739929
rs3828805	HLA-DQB1, HLA-DQB1, HLA-DQB1	ENSP00000364080	-	C	0.72	6	32668343	5_prime_UTR_variant	Oral cavity and pharyngeal cancer	27749845
rs3828805	HLA-DQB1, HLA-DQB1, HLA-DQB1	ENSP00000364080	-	C	0.720209	6	32668343	5_prime_UTR_variant	Oropharynx cancer	27749845
rs55853698	CHRNA5	ENSP00000299565	-	G	0.359916	15	78565597	5_prime_UTR_variant	Small cell lung carcinoma	28604730
rs74501188	ADGRV1	ENSP00000384582	-	G	0.776057	5	90931162	5_prime_UTR_variant	Small cell lung carcinoma	28604730
rs114274879	VARS2, VARS2, VARS2, VARS2, VARS2, VARS2, VARS2, VARS2, VARS2, VARS2, VARS2	ENSP00000441000	-	T	0.11149	6	30914638	5_prime_UTR_variant	Squamous cell lung carcinoma	28604730
rs28372851	ERLIN1	ENSP00000410964	-	A	0.0422682	10	100186276	5_prime_UTR_variant	Squamous cell lung carcinoma	28604730
rs898097	B3GNTL1, B3GNTL1	ENSP00000319979	-	T	0.6532	17	82946434	coding_sequence_variant	Breast cancer	29059683
rs10644111	AKAP9	ENSP00000348573	-	AAAC	0.3903	7	92022865	inframe_insertion	Breast cancer	29059683
rs17079534	NFU1P1 - MYRIP	ENSP00000301972	-	A	0.005	3	39805581	intergenic_variant	Acute lymphoblastic leukemia (childhood)	23007406
rs1879352	AP005230.1 - METTL4	-	-	C	0.16	18	2498055	intergenic_variant	Acute lymphoblastic leukemia (childhood)	19684603
rs1945213	OR5AL2P - OR5AL1	ENSP00000477393	-	C	0.31	11	56408195	intergenic_variant	Acute lymphoblastic leukemia (childhood)	22076464
rs282708	AC019133.1 - AC017091.1	-	-	A	0.41	4	58637561	intergenic_variant	Acute lymphoblastic leukemia (childhood)	22076464
rs343604	KCNA3 - RF00019	-	-	T	0.08	1	110716148	intergenic_variant	Acute lymphoblastic leukemia (childhood)	22076464
rs4982731	LMLN2 - CEBPE	ENSP00000206513	-	C	0.28	14	23116124	intergenic_variant	Acute lymphoblastic leukemia (childhood)	23512250
rs7578361	LYPD6 - MMADHC	-	-	C	0.276	2	149540704	intergenic_variant	Acute lymphoblastic leukemia (childhood)	23007406
rs7738636	AL590426.2 - AL365222.1	-	-	A	0.76	6	77080091	intergenic_variant	Acute lymphoblastic leukemia (childhood)	22076464
rs17481869	RPL6P5 - AC092484.1	-	-	-	0.07	2	145366886	intergenic_variant	Acute lymphoblastic leukemia in childhood (B cell precursor)	29632299
rs72658409	CDKN2B-AS1 - AL157937.1	-	-	-	0.927	9	22160088	intergenic_variant	Adenocarcinoma	26732429
rs1247942	AC010183.2 - LINC02459	-	-	G	-	12	114235918	intergenic_variant	Barrett's esophagus or Esophageal adenocarcinoma	27527254
rs139606545	AC018717.1 - RNU7-147P	-	-	G	-	2	199180316	intergenic_variant	Barrett's esophagus or Esophageal adenocarcinoma	27527254
rs62423175	AL356131.1 - MTRNR2L9	-	-	A	-	6	61485463	intergenic_variant	Barrett's esophagus or Esophageal adenocarcinoma	27527254
rs10425559	TICAM1 - AC027319.1	ENSP00000221957	-	G	0.6	19	4837475	intergenic_variant	Basal cell carcinoma	27539887
rs10810657	BNC2 - AL358117.1	-	-	A	0.59	9	16884588	intergenic_variant	Basal cell carcinoma	27539887
rs12210050	IRF4 - EXOC2	-	-	T	0.17	6	475489	intergenic_variant	Basal cell carcinoma	27539887
rs2776353	AP006748.1 - LINC00111	-	-	A	0.67	21	41668857	intergenic_variant	Basal cell carcinoma	27539887
rs59586681	AL121899.1 - TGM3	-	-	T	0.61	20	2239664	intergenic_variant	Basal cell carcinoma	24403052
rs61824911	AL078624.2 - AL078624.1	-	-	G	0.28	1	228843990	intergenic_variant	Basal cell carcinoma	27539887
rs73183643	MYL10 - CUX1	-	-	G	0.76	7	101775373	intergenic_variant	Basal cell carcinoma	27539887
rs7335046	UBAC2 - CCR12P	ENSP00000383911	-	G	0.12	13	99389484	intergenic_variant	Basal cell carcinoma	21700618
rs73635312	AL355333.1 - AC044784.2	-	-	G	0.84	10	8894035	intergenic_variant	Basal cell carcinoma	27539887
rs7907606	STN1 - SLK	ENSP00000224950	-	G	0.17	10	103920874	intergenic_variant	Basal cell carcinoma	27539887
rs9267650	C6orf48 - NEU1	ENSP00000364782	-	T	0.05	6	31857135	intergenic_variant	Basal cell carcinoma	27539887
rs9275642	MTCO3P1 - AL662789.1	-	-	C	0.79	6	32717158	intergenic_variant	Basal cell carcinoma	27539887
rs12638862	RNU6-637P - TERC	-	-	A	-	3	169759718	intergenic_variant	B-cell malignancies (chronic lymphocytic leukemia, Hodgkin lymphoma or multiple myeloma) (pleiotropy)	28112199
rs148297606	FABP3 - SERINC2	-	-	C	-	1	31389925	intergenic_variant	B-cell malignancies (chronic lymphocytic leukemia, Hodgkin lymphoma or multiple myeloma) (pleiotropy)	28112199
rs2720680	PVT1 - MIR1208	-	-	G	-	8	128102971	intergenic_variant	B-cell malignancies (chronic lymphocytic leukemia, Hodgkin lymphoma or multiple myeloma) (pleiotropy)	28112199
rs4240807	AC092723.5 - AC092723.4	-	-	C	-	16	85951755	intergenic_variant	B-cell malignancies (chronic lymphocytic leukemia, Hodgkin lymphoma or multiple myeloma) (pleiotropy)	28112199
rs9392017	IRF4 - EXOC2	-	-	G	-	6	442357	intergenic_variant	B-cell malignancies (chronic lymphocytic leukemia, Hodgkin lymphoma or multiple myeloma) (pleiotropy)	28112199
rs9880772	EOMES - LINC01980	-	-	A	-	3	27736288	intergenic_variant	B-cell malignancies (chronic lymphocytic leukemia, Hodgkin lymphoma or multiple myeloma) (pleiotropy)	28112199
rs1014971	AL022318.1 - APOBEC3A	-	-	T	0.62	22	38936618	intergenic_variant	Bladder cancer	24163127
rs1495741	NAT2 - PSD3	-	-	A	0.8	8	18415371	intergenic_variant	Bladder cancer	24163127
rs2204008	ZNF970P - AK6P2	-	-	T	0.46	12	38045401	intergenic_variant	Bladder cancer	24163127
rs6104690	AL158042.1 - C20orf187	-	-	A	0.56	20	11007451	intergenic_variant	Bladder cancer	24163127
rs710521	TP63 - P3H2	-	-	A	0.73	3	189928144	intergenic_variant	Bladder cancer	24163127
rs12216499	RNU6-293P - RSPH3	-	-	-	-	6	158947492	intergenic_variant	Bladder cancer (smoking interaction)	24662972
rs1711973	FOXF2 - RN7SL352P	-	-	-	-	6	1402302	intergenic_variant	Bladder cancer (smoking interaction)	24662972
rs2969540	AC092628.1 - RN7SKP280	-	-	-	-	7	155109147	intergenic_variant	Bladder cancer (smoking interaction)	24662972
rs10814070	DCAF12 - AL354989.2	ENSP00000355114	-	T	0.75	9	34129841	intergenic_variant	BRCA1/2-negative high-risk breast cancer	30323354
rs278050	UBL3 - RF00017	-	-	C	0.21	13	29862831	intergenic_variant	BRCA1/2-negative high-risk breast cancer	30323354
rs9383936	CCDC170 - ESR1	ENSP00000239374	-	A	0.34	6	151623479	intergenic_variant	BRCA1/2-negative high-risk breast cancer	30323354
rs10051199	AC091825.1 - SPRY4	-	-	T	0.476	5	142290274	intergenic_variant	Breast cancer	29059683
rs10263639	LINC01372 - MTATP6P21	-	-	-	-	7	67594280	intergenic_variant	Breast cancer	17903305
rs10269006	ATP5PBP2 - GRPEL2P3	-	-	T	0.3178	7	94758031	intergenic_variant	Breast cancer	29059683
rs10472076	AC008852.1 - PDE4D	-	-	C	0.38	5	58888234	intergenic_variant	Breast cancer	29059683
rs10759243	PPIAP88 - RNU6-996P	-	-	A	0.29	9	107543834	intergenic_variant	Breast cancer	29059683
rs10771399	PTHLH - CCDC91	-	-	-	0.9	12	28002147	intergenic_variant	Breast cancer	27117709
rs10816625	AC068050.1 - CHCHD4P2	-	-	G	0.06	9	108074792	intergenic_variant	Breast cancer	29059683
rs10832963	SPTY2D1 - AP006296.1	-	-	G	0.7217	11	18642694	intergenic_variant	Breast cancer	29059683
rs10871290	AC009053.3 - GLG1	-	-	-	0.34	16	74438798	intergenic_variant	Breast cancer	18463975
rs10883710	LDB1 - PPRC1	-	-	C	0.4601	10	102125800	intergenic_variant	Breast cancer	29059683
rs10923574	RNA5SP56 - PSMC1P12	-	-	C	0.3321	1	118488075	intergenic_variant	Breast cancer	29059683
rs10941679	AC093292.1 - RN7SL383P	-	-	G	0.25	5	44706396	intergenic_variant	Breast cancer	29059683
rs11155804	CCDC170 - ESR1	ENSP00000239374	-	-	0.36	6	151625017	intergenic_variant	Breast cancer	27117709
rs11199914	LINC01153 - RN7SKP167	-	-	C	0.68	10	121334387	intergenic_variant	Breast cancer	29059683
rs112332509	KDM4C - RPL4P5	-	-	C	0.5004	9	7195019	intergenic_variant	Breast cancer	29059683
rs11264454	SEMA4A - RF00568	-	-	G	0.4278	1	156183252	intergenic_variant	Breast cancer	29059683
rs11290052	SMC2 - TOPORSLP	-	-	T	0.4068	9	104248836	intergenic_variant	Breast cancer	29059683
rs113167076	SMARCE1P4 - AC091182.1	-	-	A	0.0228	8	37106253	intergenic_variant	Breast cancer	29059683
rs113289039	GAPDHP72 - AL627443.1	-	-	AG	0.3138	6	166087862	intergenic_variant	Breast cancer	29059683
rs1133071	ACO1 - DDX58	ENSP00000369213	-	G	0.3001	9	32455676	intergenic_variant	Breast cancer	29059683
rs11344495	CTSF - CCDC87	ENSP00000310832	-	C	0.334	11	66569918	intergenic_variant	Breast cancer	29059683
rs113687142	AP006245.2 - AC090809.1	-	-	T	0.0149	8	36450915	intergenic_variant	Breast cancer	29059683
rs113701136	C19orf12 - CCNE1	-	-	T	0.32	19	29786822	intergenic_variant	Breast cancer	29058716
rs113780580	CD83P1 - RNU6-471P	-	-	AACAC	0.078	6	27587278	intergenic_variant	Breast cancer	29059683
rs113953597	LINC01381 - DNMT3A	-	-	A	0.2188	2	25222417	intergenic_variant	Breast cancer	29059683
rs11410354	ANO9 - PTDSS2	ENSP00000332788	-	CT	0.8001	11	442473	intergenic_variant	Breast cancer	29059683
rs11462858	LINC01153 - RN7SKP167	-	-	GT	0.3215	10	121334478	intergenic_variant	Breast cancer	29059683
rs1154723	RPS11P1 - AL109837.2	-	-	C	0.9475	20	11399194	intergenic_variant	Breast cancer	29059683
rs1154865	LINC02444 - AC087879.1	-	-	-	-	12	73596057	intergenic_variant	Breast cancer	17903305
rs116464256	LINC02118 - RPS17P11	ENSP00000421473	-	C	0.0318	5	52083172	intergenic_variant	Breast cancer	29059683
rs116478824	AL731547.1 - LUZP4P1	-	-	C	0.0455	10	21230606	intergenic_variant	Breast cancer	29059683
rs11680449	AC007969.2 - AC007969.1	-	-	A	0.2823	2	171513371	intergenic_variant	Breast cancer	29059683
rs11700530	AP000457.1 - RNU6-113P	-	-	A	0.6155	21	17368480	intergenic_variant	Breast cancer	29059683
rs117512673	AF127577.5 - AF246928.1	-	-	G	0.0112	21	15315098	intergenic_variant	Breast cancer	29059683
rs11814448	DNAJC1 - ADIPOR1P1	-	-	C	0.02	10	22026914	intergenic_variant	Breast cancer	29059683
rs11820646	RPS27P20 - AP003500.2	-	-	C	0.6	11	129591276	intergenic_variant	Breast cancer	29059683
rs11822830	RPS27P20 - AP003500.2	-	-	G	0.5959	11	129591121	intergenic_variant	Breast cancer	29059683
rs11903787	AC012363.2 - INHBB	-	-	-	0.74	2	120330606	intergenic_variant	Breast cancer	27117709
rs11960470	AC008808.1 - RNU6-480P	-	-	C	0.6236	5	51032423	intergenic_variant	Breast cancer	29059683
rs1200921	ARL6IP1P2 - ANKRD30A	-	-	A	0.4634	10	37101682	intergenic_variant	Breast cancer	29059683
rs12110303	AC008799.2 - ARRDC3	ENSP00000265138	-	T	0.1597	5	91367022	intergenic_variant	Breast cancer	29059683
rs12118297	AC099062.1 - LMO4	-	-	G	0.62	1	87313534	intergenic_variant	Breast cancer	27354352
rs12189522	AC026477.1 - AC108114.1	-	-	G	0.018	5	53298177	intergenic_variant	Breast cancer	29059683
rs12207986	RPL17P25 - AL359715.4	-	-	G	0.53	6	80384570	intergenic_variant	Breast cancer	29059683
rs12250948	RNU7-165P - PPIAP39	-	-	C	0.7844	10	113368732	intergenic_variant	Breast cancer	29059683
rs12479355	AC062015.1 - MIR5702	-	-	G	0.79	2	226362236	intergenic_variant	Breast cancer	29059683
rs12481286	RNU7-14P - AC006076.1	-	-	T	0.2403	20	53671071	intergenic_variant	Breast cancer	29059683
rs12682248	HNF4G - RNU2-54P	-	-	A	0.7442	8	75988094	intergenic_variant	Breast cancer	29059683
rs12765365	EGR2 - RNU6-543P	-	-	C	0.0376	10	63089177	intergenic_variant	Breast cancer	29059683
rs12870942	RNY1P8 - AL162376.1	-	-	C	0.3182	13	73232845	intergenic_variant	Breast cancer	29059683
rs12918713	EMP2 - TEKT5	-	-	C	0.0674	16	10609831	intergenic_variant	Breast cancer	29059683
rs13008686	AC062015.1 - MIR5702	-	-	G	0.3354	2	226474745	intergenic_variant	Breast cancer	29059683
rs13074711	TNFSF10 - LINC02068	-	-	T	0.69	3	172550013	intergenic_variant	Breast cancer	28171663
rs13160295	LINC02118 - RPS17P11	-	-	G	0.0239	5	52225463	intergenic_variant	Breast cancer	29059683
rs13162653	AC092335.1 - NACAP6	-	-	G	0.55	5	16187419	intergenic_variant	Breast cancer	29059683
rs13186320	RNU6-381P - FGF10	ENSP00000264664	-	T	0.515	5	44302075	intergenic_variant	Breast cancer	29059683
rs13294895	AC068050.1 - CHCHD4P2	-	-	T	0.18	9	108074895	intergenic_variant	Breast cancer	29059683
rs13365225	AC090453.1 - AC092818.1	-	-	A	0.82	8	37000965	intergenic_variant	Breast cancer	29059683
rs13387042	AC007749.1 - RN7SKP43	-	-	A	0.51	2	217041109	intergenic_variant	Breast cancer	25751625
rs13416342	LINC01812 - AC079112.1	-	-	G	0.428	2	67879434	intergenic_variant	Breast cancer	29059683
rs1375631	AC091493.1 - PLCL2	-	-	G	0.4975	3	16737360	intergenic_variant	Breast cancer	29059683
rs138024639	OR2E1P - GPX6	-	-	T	0.0932	6	28468238	intergenic_variant	Breast cancer	29059683
rs138060088	AC093297.2 - AC114954.1	-	-	TTGA	0.5804	5	44933883	intergenic_variant	Breast cancer	29059683
rs138672638	CAVIN1 - RNU7-97P	ENSP00000349541	-	C	0.0096	17	42426015	intergenic_variant	Breast cancer	29059683
rs139530473	PPP4R3A - AL133373.1	-	-	T	0.2511	14	91545453	intergenic_variant	Breast cancer	29059683
rs139824696	LINC02202 - RNF145	-	-	C	0.1183	5	159141388	intergenic_variant	Breast cancer	29059683
rs140068132	CCDC170 - ESR1	-	-	A	0.93	6	151633699	intergenic_variant	Breast cancer	25327703
rs140850326	AL596275.1 - HMGB1P45	-	-	-	0.51	1	50380361	intergenic_variant	Breast cancer	29059683
rs140936696	CEP55 - FFAR4	ENSP00000360540	-	C	0.18	10	93532431	intergenic_variant	Breast cancer	29059683
rs141447235	RF00019 - RF00019	-	-	C	0.064	22	41061455	intergenic_variant	Breast cancer	29059683
rs1415174	LINC01364 - RNA5SP52	-	-	C	0.7544	1	87384812	intergenic_variant	Breast cancer	29059683
rs142427110	AC122694.1 - EMB	-	-	A	0.1376	5	46394269	intergenic_variant	Breast cancer	29059683
rs142890050	RNU4-71P - SINHCAFP3	-	-	C	0.5577	8	23622758	intergenic_variant	Breast cancer	29059683
rs144079028	ASXL2 - NDUFB4P4	-	-	T	0.7152	2	25886882	intergenic_variant	Breast cancer	29059683
rs144366570	HMGB1P48 - AKR1A1	ENSP00000361140	-	ATT	0.1936	1	45548288	intergenic_variant	Breast cancer	29059683
rs144727871	RPS17P11 - MFSD4BP1	-	-	A	0.0318	5	52398145	intergenic_variant	Breast cancer	29059683
rs145106188	EMB - AC112187.2	-	-	CT	0.4459	5	50491020	intergenic_variant	Breast cancer	29059683
rs146071273	RBMS1 - AC096656.1	-	-	A	0.0867	2	160772472	intergenic_variant	Breast cancer	29059683
rs146331761	AC104447.1 - AC099778.1	-	-	A	0.0367	3	47364189	intergenic_variant	Breast cancer	29059683
rs148731571	AL162574.3 - FAM155A	-	-	GCTTAGATATTAC	0.0639	13	107031171	intergenic_variant	Breast cancer	29059683
rs149253773	LINC01691 - AC242852.1	-	-	T	0.5359	1	121695219	intergenic_variant	Breast cancer	29059683
rs150537328	KRTAP4-7 - KRTAP4-8	ENSP00000328444	-	C	0.0647	17	41094871	intergenic_variant	Breast cancer	29059683
rs150658557	AL133153.2 - PPP4R3A	ENSP00000374507	-	TA	0.2029	14	91422581	intergenic_variant	Breast cancer	29059683
rs151170584	LINC01256 - AC115622.1	-	-	T	0.0362	4	132819226	intergenic_variant	Breast cancer	29059683
rs1514964	UBE2U - RNU7-62P	-	-	C	0.0453	1	64370963	intergenic_variant	Breast cancer	29059683
rs157554	ARHGEF28 - AC093283.1	ENSP00000441913	-	T	0.3171	5	73943871	intergenic_variant	Breast cancer	29059683
rs1611579	AL645929.2 - AL645929.1	-	-	C	0.098	6	29882943	intergenic_variant	Breast cancer	29059683
rs16886165	C5orf67 - AC008940.1	-	-	G	0.15	5	56727256	intergenic_variant	Breast cancer	19330030
rs16889471	SLC30A8 - RF00322	ENSP00000415011	-	A	0.2051	8	117178381	intergenic_variant	Breast cancer	29059683
rs16922097	EBLN1 - AL157831.2	ENSP00000473842	-	C	0.0189	10	22212015	intergenic_variant	Breast cancer	29059683
rs1696803	AC009988.1 - RPS15AP5	-	-	C	0.8367	10	121677436	intergenic_variant	Breast cancer	29059683
rs16992204	LINC00160 - LINC01426	-	-	C	0.12	21	34738904	intergenic_variant	Breast cancer	27354352
rs17080623	AC090337.1 - AC026585.1	-	-	G	0.2314	18	69220817	intergenic_variant	Breast cancer	29059683
rs172032	ELL - AC005387.1	ENSP00000262809	-	C	0.4209	19	18522945	intergenic_variant	Breast cancer	29059683
rs17268829	COL1A2 - RNU6-1328P	-	-	T	0.28	7	94484487	intergenic_variant	Breast cancer	29059683
rs17350191	ANXA13 - FAM91A1	-	-	T	0.34	8	123745421	intergenic_variant	Breast cancer	29058716
rs17529111	AL590824.1 - TENT5A	-	-	C	0.22	6	81418669	intergenic_variant	Breast cancer	29059683
rs17530068	AL590824.1 - TENT5A	-	-	C	0.237	6	81483392	intergenic_variant	Breast cancer	23535733
rs1783730	TMEM151A - AP001107.3	-	-	G	0.5553	11	66301747	intergenic_variant	Breast cancer	29059683
rs181337095	SPATA41 - CERS3-AS1	-	-	A	0.8674	15	100366889	intergenic_variant	Breast cancer	29059683
rs184531260	AC078909.2 - RF00017	-	-	A	0.0113	15	37206970	intergenic_variant	Breast cancer	29059683
rs184886	PIK3R1 - AC024579.1	-	-	C	0.724	5	68315658	intergenic_variant	Breast cancer	29059683
rs1855581	AL161646.1 - AL161646.2	-	-	G	0.235	10	104612026	intergenic_variant	Breast cancer	29059683
rs187201341	SEC14L4 - SEC14L6	ENSP00000255858	-	T	0.0087	22	30509501	intergenic_variant	Breast cancer	29059683
rs1902066	AL590824.1 - TENT5A	-	-	C	0.5571	6	80636316	intergenic_variant	Breast cancer	29059683
rs1966977	AC105914.2 - AC022325.1	-	-	C	0.1984	4	175011701	intergenic_variant	Breast cancer	29059683
rs199817973	NREP-AS1 - EPB41L4A	-	-	T	0.05	5	112032901	intergenic_variant	Breast cancer	29059683
rs201681753	SHISAL1 - Z85994.1	-	-	CCCAT	0.0337	22	44323082	intergenic_variant	Breast cancer	29059683
rs202049448	AC087888.1 - AC093027.1	-	-	C	0.66	12	84615658	intergenic_variant	Breast cancer	29059683
rs204247	RANBP9 - MCUR1	-	-	G	0.44	6	13722291	intergenic_variant	Breast cancer	29059683
rs2045438	AC090771.1 - AC090621.1	-	-	T	0.2669	18	60214129	intergenic_variant	Breast cancer	29059683
rs2046210	CCDC170 - ESR1	-	-	A	0.35	6	151627231	intergenic_variant	Breast cancer	27354352
rs2136690	SSR3 - TIPARP-AS1	-	-	G	0.5774	3	156645453	intergenic_variant	Breast cancer	29059683
rs2380205	GDI2 - ANKRD16	ENSP00000369470	-	C	0.57	10	5844771	intergenic_variant	Breast cancer	20453838
rs2403907	AF127577.5 - AF246928.1	-	-	A	0.3159	21	15202135	intergenic_variant	Breast cancer	29059683
rs245279	PGAM1P1 - PLK2	-	-	A	0.1059	5	58332828	intergenic_variant	Breast cancer	29059683
rs2594714	MIR23A - NANOS3	-	-	A	0.77	19	13843757	intergenic_variant	Breast cancer	29059683
rs2736108	TERT - MIR4457	ENSP00000309572	-	-	0.71	5	1297373	intergenic_variant	Breast cancer	27117709
rs2771267	MARCH5 - MARK2P9	-	-	T	0.7549	10	92388574	intergenic_variant	Breast cancer	29059683
rs2810650	HSPE1P6 - CBX1P3	-	-	G	0.2068	1	203938990	intergenic_variant	Breast cancer	29059683
rs2823093	AF127577.5 - AF246928.1	-	-	G	0.73	21	15148511	intergenic_variant	Breast cancer	29059683
rs289997	AC003985.2 - AC091705.1	-	-	T	0.1623	7	25529928	intergenic_variant	Breast cancer	29059683
rs3036802	AC007422.2 - LINC01812	-	-	ACAT	0.7844	2	67755147	intergenic_variant	Breast cancer	29059683
rs3094054	UBQLN1P1 - MICC	-	-	T	0.1132	6	30365728	intergenic_variant	Breast cancer	29059683
rs310291	AC012574.1 - AC012119.1	-	-	A	0.4075	8	23801998	intergenic_variant	Breast cancer	29059683
rs3116813	ZFP57 - ZDHHC20P1	-	-	A	0.1026	6	29693039	intergenic_variant	Breast cancer	29059683
rs3129178	OR2J1 - OR2J3	ENSP00000366374	-	A	0.0951	6	29107311	intergenic_variant	Breast cancer	29059683
rs3132615	SUCLA2P1 - RANP1	-	-	T	0.1154	6	30473526	intergenic_variant	Breast cancer	29059683
rs332529	RAB5CP2 - PCBP2P3	-	-	A	0.1605	5	91493653	intergenic_variant	Breast cancer	29059683
rs33960734	AL390036.1 - SLC25A24	-	-	ATT	0.8248	1	108114736	intergenic_variant	Breast cancer	29059683
rs34005590	AC007749.1 - RN7SKP43	-	-	C	0.95	2	217098337	intergenic_variant	Breast cancer	29059683
rs34146356	EGR2 - RNU6-543P	-	-	T	0.0418	10	62961440	intergenic_variant	Breast cancer	29059683
rs34662244	ZSCAN12P1 - ZNF602P	-	-	A	0.092	6	28106103	intergenic_variant	Breast cancer	29059683
rs35029702	AC104119.1 - RNU6-381P	-	-	A	0.0911	5	43891334	intergenic_variant	Breast cancer	29059683
rs35306388	ZNF365 - ALDH7A1P4	-	-	G	0.0391	10	62719072	intergenic_variant	Breast cancer	29059683
rs35951924	AC022441.1 - AC022441.3	-	-	AT	0.68	5	50899260	intergenic_variant	Breast cancer	29059683
rs36194942	AC090403.1 - CDH2	-	-	A	0.7	18	27821241	intergenic_variant	Breast cancer	29058716
rs36715	SLC12A2 - FBN2	-	-	A	0.7576	5	128227188	intergenic_variant	Breast cancer	29059683
rs369832192	NRAP - CASP7	ENSP00000358327	-	C	0.4764	10	113678604	intergenic_variant	Breast cancer	29059683
rs3760982	KCNN4 - AC115522.1	ENSP00000262888	-	A	0.46	19	43782361	intergenic_variant	Breast cancer	29059683
rs377527229	RF00019 - MCHR2	-	-	C	0.2282	6	99643666	intergenic_variant	Breast cancer	29059683
rs3853291	ALX4 - AC010768.4	-	-	A	0.5472	11	44347927	intergenic_variant	Breast cancer	29059683
rs418053	RANBP9 - MCUR1	ENSP00000011619	-	C	0.5685	6	13713134	intergenic_variant	Breast cancer	29059683
rs4233486	AC119677.1 - AL391730.1	-	-	C	0.64	1	40914768	intergenic_variant	Breast cancer	29059683
rs4254863	AC026477.1 - AC108114.1	-	-	C	0.0979	5	53399007	intergenic_variant	Breast cancer	29059683
rs4286946	AC090453.1 - AC092818.1	-	-	G	0.1739	8	36992428	intergenic_variant	Breast cancer	29059683
rs4345958	SBF2 - AC080023.1	ENSP00000256190	-	A	0.2764	11	10299114	intergenic_variant	Breast cancer	29059683
rs4415084	LINC02224 - AC093292.1	-	-	T	0.42	5	44662413	intergenic_variant	Breast cancer	21263130
rs4442975	AC007749.1 - RN7SKP43	-	-	G	0.5	2	217056046	intergenic_variant	Breast cancer	29059683
rs4496150	AC093519.1 - LINC02181	-	-	A	0.75	16	87051631	intergenic_variant	Breast cancer	29059683
rs4562056	KRT18P41 - LINC01187	-	-	G	0.33	5	170164483	intergenic_variant	Breast cancer	29059683
rs4594370	OR7A1P - OR7A3P	-	-	G	0.0309	19	14901422	intergenic_variant	Breast cancer	29059683
rs4702131	NACAP6 - LINC02150	-	-	C	0.5612	5	16233510	intergenic_variant	Breast cancer	29059683
rs4757319	INSC - RF00324	-	-	G	0.3857	11	15431096	intergenic_variant	Breast cancer	29059683
rs4774565	GABPB1-AS1 - AHCYP7	-	-	G	0.3462	15	50402109	intergenic_variant	Breast cancer	29059683
rs4849887	LINC01101 - AC073257.2	-	-	C	0.9	2	120487546	intergenic_variant	Breast cancer	29059683
rs55834529	VN1R11P - RNU2-62P	-	-	G	0.0874	6	27104763	intergenic_variant	Breast cancer	29059683
rs56138756	RF00019 - AC098614.2	-	-	G	0.1527	3	27608457	intergenic_variant	Breast cancer	29059683
rs56168262	CDKN2C - MIR4421	-	-	C	0.4737	1	51001425	intergenic_variant	Breast cancer	29059683
rs57275132	YBX2 - EIF5A	ENSP00000007699	-	CCGAGGTGGGCGGATCA	0.6241	17	7298013	intergenic_variant	Breast cancer	29059683
rs5789877	INSC - RF00324	-	-	ACT	0.6881	11	15309178	intergenic_variant	Breast cancer	29059683
rs5837757	RNA5SP115 - CLK1	ENSP00000394734	-	C	0.1716	2	200849597	intergenic_variant	Breast cancer	29059683
rs58742730	PPIAP39 - HABP2	-	-	G	0.1799	10	113490891	intergenic_variant	Breast cancer	29059683
rs60037937	AL389915.1 - PPIAP88	-	-	T	0.2004	9	107541528	intergenic_variant	Breast cancer	29059683
rs60954078	CCDC170 - ESR1	-	-	G	0.07	6	151634779	intergenic_variant	Breast cancer	29059683
rs6122906	LINC01271 - RN7SL636P	-	-	A	0.18	20	50329374	intergenic_variant	Breast cancer	29059683
rs614367	LINC01488 - CCND1	-	-	T	0.15	11	69513996	intergenic_variant	Breast cancer	20453838
rs617791	DRAP1 - TSGA10IP	-	-	C	0.501	11	65935052	intergenic_variant	Breast cancer	29059683
rs62235681	TTC28 - CHEK2	ENSP00000381003	-	G	0.0085	22	28684743	intergenic_variant	Breast cancer	29059683
rs62235753	Z93930.2 - ZNRF3	-	-	T	0.0171	22	28876649	intergenic_variant	Breast cancer	29059683
rs62315512	RNU6-699P - AC104806.2	-	-	A	0.1778	4	67215843	intergenic_variant	Breast cancer	29059683
rs62355901	C5orf67 - AC008940.1	-	-	C	0.1602	5	56757708	intergenic_variant	Breast cancer	29059683
rs62355902	C5orf67 - AC008940.1	-	-	T	0.16	5	56757896	intergenic_variant	Breast cancer	29059683
rs630965	CHCHD4P2 - AL353742.1	-	-	T	0.6196	9	108123199	intergenic_variant	Breast cancer	29059683
rs6473252	ZNF704 - PAG1	-	-	T	0.4116	8	80887958	intergenic_variant	Breast cancer	29059683
rs6562760	RNY1P8 - AL162376.1	-	-	G	0.76	13	73383544	intergenic_variant	Breast cancer	29059683
rs67397200	ANKLE1 - ABHD8	ENSP00000247706	-	G	0.3	19	17290595	intergenic_variant	Breast cancer	29059683
rs676256	CHCHD4P2 - AL353742.1	-	-	T	0.62	9	108133073	intergenic_variant	Breast cancer	29059683
rs6789440	FECHP1 - KRT8P18	-	-	A	0.1495	3	34938860	intergenic_variant	Breast cancer	29059683
rs67958007	AC044784.1 - LINC00709	-	-	TG	0.12	10	9046151	intergenic_variant	Breast cancer	29059683
rs6796502	PRSS50 - PRSS42	ENSP00000401581	-	G	0.9	3	46825376	intergenic_variant	Breast cancer	29059683
rs68006638	SCGN - HIST1H2AA	-	-	A	0.0774	6	25710343	intergenic_variant	Breast cancer	29059683
rs68140948	AC044784.1 - LINC00709	-	-	T	0.1201	10	9175196	intergenic_variant	Breast cancer	29059683
rs6934651	AL139806.1 - AL122016.1	-	-	C	0.0775	6	85210757	intergenic_variant	Breast cancer	29059683
rs6940159	AL049612.1 - AL596442.1	-	-	C	0.6162	6	170017397	intergenic_variant	Breast cancer	29059683
rs7017073	MIR1208 - RN7SKP226	-	-	C	0.2115	8	128192016	intergenic_variant	Breast cancer	29059683
rs7072776	MLLT10 - DNAJC1	ENSP00000307411	-	A	0.29	10	21744013	intergenic_variant	Breast cancer	29059683
rs707475	UTS2 - TNFRSF9	ENSP00000054668	-	A	0.393	1	7857016	intergenic_variant	Breast cancer	29059683
rs7102494	ZNF123P - BARX2	-	-	T	0.1044	11	129360950	intergenic_variant	Breast cancer	29059683
rs71386921	MASTL - RNU2-24P	ENSP00000365107	-	A	0.7961	10	27189785	intergenic_variant	Breast cancer	29059683
rs71557345	ZNF322 - AL513548.1	-	-	A	0.93	6	26680470	intergenic_variant	Breast cancer	29059683
rs718857	RNA5SP291 - AL590381.1	-	-	C	0.6384	9	103912867	intergenic_variant	Breast cancer	29059683
rs72001329	MIR4432HG - BCL11A	-	-	C	0.4786	2	60408219	intergenic_variant	Breast cancer	29059683
rs72314471	LPA - AL109933.2	ENSP00000395608	-	C	0.8389	6	160665585	intergenic_variant	Breast cancer	29059683
rs72396995	ZNF101 - AC011458.2	ENSP00000468049	-	T	0.2556	19	19684649	intergenic_variant	Breast cancer	29059683
rs72658071	PKMP4 - HNF4G	-	-	T	0.0877	8	75393550	intergenic_variant	Breast cancer	29059683
rs72749841	AC122694.1 - EMB	-	-	C	0.84	5	50345811	intergenic_variant	Breast cancer	29059683
rs72751936	AC122694.1 - EMB	-	-	A	0.1354	5	45984331	intergenic_variant	Breast cancer	29059683
rs72755643	AC122694.1 - EMB	-	-	G	0.1333	5	46090449	intergenic_variant	Breast cancer	29059683
rs72765759	HCN1 - AC122694.1	-	-	T	0.1345	5	45846518	intergenic_variant	Breast cancer	29059683
rs72810771	DNAJC1 - ADIPOR1P1	-	-	T	0.0187	10	22108073	intergenic_variant	Breast cancer	29059683
rs72820985	CDYL2 - LINC02170	ENSP00000476295	-	G	0.1609	16	80805081	intergenic_variant	Breast cancer	29059683
rs72942597	LINC01924 - AC027506.1	-	-	G	0.0068	18	64663607	intergenic_variant	Breast cancer	29059683
rs72953532	AC007749.1 - RN7SKP43	-	-	T	0.0319	2	217177160	intergenic_variant	Breast cancer	29059683
rs73034872	COL5A2 - KRT18P19	-	-	C	0.0148	2	189205442	intergenic_variant	Breast cancer	29059683
rs73487618	LINC01924 - AC027506.1	-	-	G	0.0238	18	64514353	intergenic_variant	Breast cancer	29059683
rs7378815	AC034245.1 - HMGN1P17	-	-	T	0.1244	5	56361879	intergenic_variant	Breast cancer	29059683
rs74392007	RNU1-18P - HSF2	-	-	T	0.1102	6	122394099	intergenic_variant	Breast cancer	29059683
rs74433033	CHCHD3P1 - RNA5SP299	-	-	A	0.0332	10	8655165	intergenic_variant	Breast cancer	29059683
rs745570	AC100791.2 - LINC01977	-	-	A	0.5	17	79807926	intergenic_variant	Breast cancer	29059683
rs748476	AC010998.3 - RPL19P16	-	-	C	0.1763	10	121042949	intergenic_variant	Breast cancer	29059683
rs75116627	KRT18P19 - WDR75	ENSP00000314193	-	T	0.0118	2	189440322	intergenic_variant	Breast cancer	29059683
rs7524950	PKLR - FDPS	ENSP00000339933	-	T	0.2587	1	155302483	intergenic_variant	Breast cancer	29059683
rs75282042	AC091860.1 - AC091860.2	-	-	C	0.0247	5	51439473	intergenic_variant	Breast cancer	29059683
rs7529522	VDAC2P3 - RF00561	-	-	T	0.23	1	117687599	intergenic_variant	Breast cancer	29059683
rs75887402	AC010493.1 - CEP120	-	-	C	0.0305	5	123338869	intergenic_variant	Breast cancer	29059683
rs75915166	LINC01488 - CCND1	-	-	A	0.06	11	69564393	intergenic_variant	Breast cancer	29059683
rs76375990	AC091860.2 - RNA5SP182	-	-	C	0.0248	5	51555704	intergenic_variant	Breast cancer	29059683
rs7709328	C5orf38 - AC116359.1	-	-	A	0.4164	5	2777197	intergenic_variant	Breast cancer	29059683
rs7716600	AC093297.2 - AC114954.1	-	-	A	0.23	5	44874903	intergenic_variant	Breast cancer	20872241
rs7721647	RAB5CP2 - PCBP2P3	-	-	T	0.3015	5	91594201	intergenic_variant	Breast cancer	29059683
rs77485526	SNORA75B - RPS7P6	-	-	T	0.0325	4	17386536	intergenic_variant	Breast cancer	29059683
rs77528541	AC105919.1 - LINC02379	-	-	T	0.87	4	125922349	intergenic_variant	Breast cancer	29059683
rs77554484	RCCD1 - PRC1	ENSP00000377793	-	A	0.1319	15	90965985	intergenic_variant	Breast cancer	29059683
rs7768862	CEP162 - LINC01611	-	-	A	0.5075	6	84379128	intergenic_variant	Breast cancer	29059683
rs77702473	CREB5 - TRIL	ENSP00000350359	-	G	0.1066	7	28828469	intergenic_variant	Breast cancer	29059683
rs7810893	RF00264 - AC011287.1	-	-	C	0.3487	7	12721416	intergenic_variant	Breast cancer	29059683
rs7833090	CASC8 - CASC11	-	-	C	0.2535	8	127677080	intergenic_variant	Breast cancer	29059683
rs7834448	TUBBP1 - RBPMS-AS1	-	-	C	0.667	8	30372068	intergenic_variant	Breast cancer	29059683
rs7844233	HNF4G - RNU2-54P	-	-	G	0.0642	8	75751646	intergenic_variant	Breast cancer	29059683
rs7847854	CHCHD4P2 - AL353742.1	-	-	T	0.6179	9	108239892	intergenic_variant	Breast cancer	29059683
rs79108280	SNTG1 - AC087272.1	-	-	GT	0.1889	8	50831133	intergenic_variant	Breast cancer	29059683
rs80199833	FOXQ1 - LINC01394	ENSP00000296839	-	T	0.2071	6	1319077	intergenic_variant	Breast cancer	29059683
rs8081187	AC005562.1 - RN7SL316P	-	-	A	0.0843	17	30689342	intergenic_variant	Breast cancer	29059683
rs847577	RN7SL478P - LMTK2	-	-	A	0.4176	7	98065546	intergenic_variant	Breast cancer	29059683
rs865686	CHCHD4P2 - AL353742.1	-	-	T	0.62	9	108126198	intergenic_variant	Breast cancer	25751625
rs930395	MRPS30 - AC093297.2	-	-	A	0.2206	5	44822356	intergenic_variant	Breast cancer	29059683
rs9323635	AC007686.1 - IRF2BPL	-	-	T	0.979	14	77005236	intergenic_variant	Breast cancer	29059683
rs9397437	CCDC170 - ESR1	-	-	A	0.07	6	151631197	intergenic_variant	Breast cancer	29059683
rs9421352	AC012468.1 - TIAL1	-	-	T	0.2453	10	119567672	intergenic_variant	Breast cancer	29059683
rs9449003	RPSAP72 - AL596028.1	-	-	A	0.4925	6	80496839	intergenic_variant	Breast cancer	29059683
rs9619765	DNAL4 - NPTXR	ENSP00000216068	-	T	0.0324	22	38798063	intergenic_variant	Breast cancer	29059683
rs9675999	RBBP8 - CABLES1	-	-	A	0.6392	18	23047728	intergenic_variant	Breast cancer	29059683
rs9693444	RPL17P33 - LINC00589	-	-	A	0.32	8	29652100	intergenic_variant	Breast cancer	29059683
rs9833726	RF00342 - RNU6-1129P	-	-	T	0.1358	3	86154659	intergenic_variant	Breast cancer	29059683
rs9884765	AC110774.1 - KRT19P6	-	-	C	0.3701	4	91717049	intergenic_variant	Breast cancer	29059683
rs9959491	AC090403.1 - CDH2	-	-	T	0.7115	18	27826891	intergenic_variant	Breast cancer	29059683
rs12655019	MAP3K1 - AC008937.1	ENSP00000382423	-	-	0.1	5	56899963	intergenic_variant	Breast cancer (early onset)	24493630
rs16886113	C5orf67 - AC008940.1	-	-	-	0.08	5	56699208	intergenic_variant	Breast cancer (early onset)	24493630
rs16886181	C5orf67 - AC008940.1	-	-	-	0.18	5	56733416	intergenic_variant	Breast cancer (early onset)	24493630
rs11155804	CCDC170 - ESR1	ENSP00000239374	-	-	0.34	6	151625017	intergenic_variant	Breast cancer (estrogen-receptor negative)	27117709
rs11820646	RPS27P20 - AP003500.2	-	-	C	0.6	11	129591276	intergenic_variant	Breast cancer (estrogen-receptor negative)	29058716
rs13365225	AC090453.1 - AC092818.1	-	-	A	0.82	8	37000965	intergenic_variant	Breast cancer (estrogen-receptor negative)	29058716
rs36194942	AC090403.1 - CDH2	-	-	A	0.7	18	27821241	intergenic_variant	Breast cancer (estrogen-receptor negative)	29058716
rs4442975	AC007749.1 - RN7SKP43	-	-	G	0.5	2	217056046	intergenic_variant	Breast cancer (estrogen-receptor negative)	29058716
rs4849887	LINC01101 - AC073257.2	-	-	C	0.9	2	120487546	intergenic_variant	Breast cancer (estrogen-receptor negative)	29058716
rs62355902	C5orf67 - AC008940.1	-	-	T	0.16	5	56757896	intergenic_variant	Breast cancer (estrogen-receptor negative)	29058716
rs12998806	AC007749.1 - RN7SKP43	-	-	G	0.86	2	217029040	intergenic_variant	Breast cancer (estrogen-receptor positive)	28171663
rs2314686	SLC25A37 - RNU4-71P	ENSP00000429200	-	-	-	8	23579239	intergenic_variant	Breast cancer (estrogen-receptor positive)	29423119
rs7701292	AC099520.1 - RNA5SP189	-	-	-	-	5	105742977	intergenic_variant	Breast cancer (estrogen-receptor positive)	29423119
rs9579199	AL139005.1 - EIF4A1P7	-	-	-	-	13	28590646	intergenic_variant	Breast cancer (menopausal hormone therapy interaction)	24080446
rs12358475	ECHDC3 - PROSER2	-	-	-	-	10	11806793	intergenic_variant	Breast cancer (survival)	25526632
rs148760487	KCNH7 - RPL7P61	-	-	-	0.01	2	162922103	intergenic_variant	Breast cancer (survival)	25890600
rs1728400	LINC00917 - AC092327.1	-	-	-	-	16	86400840	intergenic_variant	Breast cancer (survival)	25526632
rs421379	PCBP2P3 - AC114316.2	-	-	-	-	5	91979496	intergenic_variant	Breast cancer (survival)	25526632
rs112319963	NUFIP1P - AL450336.1	-	-	-	0.01	6	66197278	intergenic_variant	Breast cancer and/or colorectal cancer	29698419
rs13293114	AL137847.3 - AL137847.1	-	-	-	0.36	9	83217469	intergenic_variant	Breast cancer and/or colorectal cancer	29698419
rs34775372	STX18-AS1 - AC092437.1	-	-	C	0.92	4	4794716	intergenic_variant	Breast cancer and/or colorectal cancer	29698419
rs4075454	PRR18 - SFT2D1	ENSP00000319590	-	-	0.49	6	166308998	intergenic_variant	Breast cancer and/or colorectal cancer	29698419
rs6071641	DHX35 - LINC01734	-	-	-	0.42	20	39049018	intergenic_variant	Breast cancer and/or colorectal cancer	29698419
rs71564305	AL022396.1 - CD83	-	-	-	0.04	6	14107800	intergenic_variant	Breast cancer and/or colorectal cancer	29698419
rs742276	DHX35 - LINC01734	-	-	-	0.44	20	39051206	intergenic_variant	Breast cancer and/or colorectal cancer	29698419
rs7794030	FAM183BP - VPS41	-	-	A	0.81	7	38712494	intergenic_variant	Breast cancer and/or colorectal cancer	29698419
rs9834244	LINC02066 - AADACL2	-	-	-	0.09	3	151704793	intergenic_variant	Breast cancer and/or colorectal cancer	29698419
rs114971217	IQCA1 - ACKR3	-	-	A	0.0002	2	236525150	intergenic_variant	Breast cancer in childhood cancer survivors	29059430
rs147512482	AL021153.1 - LINC01638	-	-	G	0.001	22	27215781	intergenic_variant	Breast cancer in childhood cancer survivors	29059430
rs17020562	RPS6KC1 - RPL31P13	-	-	C	0.001	1	213369363	intergenic_variant	Breast cancer in childhood cancer survivors	29059430
rs11651604	RNU7-155P - AC118653.1	-	-	C	0.16	17	71440368	intergenic_variant	Breast cancer in childhood cancer survivors treated with less than 10 gray radiotherapy	29059430
rs1519277	LINC01826 - AC073409.1	-	-	T	0.06	2	123261223	intergenic_variant	Breast cancer in childhood cancer survivors treated with less than 10 gray radiotherapy	29059430
rs17020562	RPS6KC1 - RPL31P13	-	-	C	0.0005	1	213369363	intergenic_variant	Breast cancer in childhood cancer survivors treated with less than 10 gray radiotherapy	29059430
rs13260300	MIR5681A - MIR2052HG	-	-	-	-	8	74567389	intergenic_variant	Breast cancer-free interval (treatment with aromatase inhibitor)	27758888
rs10827565	AL365500.1 - AL355300.1	-	-	-	-	10	35955481	intergenic_variant	Bronchial neuroendocrine tumor	27492634
rs115707823	UBQLN1P1 - MICC	-	-	A	-	6	30374976	intergenic_variant	Cancer	27197191
rs147527678	HLA-DQB1 - MTCO3P1	-	-	C	-	6	32699696	intergenic_variant	Cancer	27197191
rs4604234	RPL17P25 - AL359715.4	-	-	C	-	6	80398959	intergenic_variant	Cancer	27197191
rs75316749	LINC01997 - MECOM	-	-	G	-	3	169043635	intergenic_variant	Cancer	27197191
rs11065979	ATXN2-AS - BRAP	-	-	T	-	12	111621753	intergenic_variant	Cancer (pleiotropy)	27197191
rs115707823	UBQLN1P1 - MICC	-	-	A	-	6	30374976	intergenic_variant	Cancer (pleiotropy)	27197191
rs186507655	DVL1 - MXRA8	ENSP00000368169	-	A	-	1	1351675	intergenic_variant	Cancer (pleiotropy)	27197191
rs7931342	AP003071.2 - MYEOV	-	-	G	-	11	69227030	intergenic_variant	Cancer (pleiotropy)	27197191
rs11985951	AC018541.1 - TMEM97P2	-	-	T	0.871	8	20734998	intergenic_variant	Cervical cancer	24700089
rs12068654	SLAMF7 - AL121985.3	-	-	T	0.885	1	160773959	intergenic_variant	Cervical cancer	24700089
rs17087933	LINC02582 - AC079070.1	-	-	-	-	18	73596115	intergenic_variant	Cervical cancer	28806749
rs3132461	MICB - AL663061.1	ENSP00000252229	-	G	-	6	31512891	intergenic_variant	Cervical cancer	28806749
rs4782151	RPL21P119 - LINC02177	-	-	C	0.4677	16	9232128	intergenic_variant	Cervical cancer	24700089
rs56804039	AC103957.2 - AC114550.2	-	-	-	-	8	8523519	intergenic_variant	Cervical cancer	28806749
rs6726538	INSIG2 - AC093901.1	-	-	A	0.3871	2	118131653	intergenic_variant	Cervical cancer	24700089
rs73730372	HLA-DRB1 - HLA-DQA1	-	-		-	6	32616804	intergenic_variant	Cervical cancer	27285765
rs7780883	AC004921.1 - GCNT1P5	-	-	A	0.05376	7	77433395	intergenic_variant	Cervical cancer	24700089
rs8067378	ZPBP2 - GSDMB	-	-	G	0.22	17	39895095	intergenic_variant	Cervical cancer	23817570
rs8088832	AC069114.1 - CBLN2	-	-	C	0.508	18	72259522	intergenic_variant	Cervical cancer	24700089
rs9277952	ZNF70P1 - HTATSF1P1	-	-	-	0.53	6	33236497	intergenic_variant	Cervical cancer	23817570
rs9532669	SUGT1P3 - ELF1	ENSP00000239882	-	A	-	13	40927414	intergenic_variant	Cervical cancer	28806749
rs34985176	LINC02019 - MIR4787	ENSP00000266037	-		-	3	50673570	intergenic_variant	Cholangiocarcinoma in primary sclerosing cholangitis (time to event)	28779025
rs1036935	AC105227.1 - AC105227.2	-	-	A	0.22	18	50317164	intergenic_variant	Chronic lymphocytic leukemia	28165464
rs11636802	MNS1 - AC090518.1	-	-	G	0.11	15	56483399	intergenic_variant	Chronic lymphocytic leukemia	23770605
rs1359742	AL157937.1 - DMRTA1	-	-	G	0.499	9	22336997	intergenic_variant	Chronic lymphocytic leukemia	26956414
rs140522	ODF3B - U62317.2	ENSP00000379038	-	T	0.32	22	50532837	intergenic_variant	Chronic lymphocytic leukemia	28165464
rs142215530	MNS1 - AC090518.1	-	-	G	-	15	56485493	intergenic_variant	Chronic lymphocytic leukemia	28165464
rs1476569	CAMK2D - AC111193.1	-	-	G	-	4	113777540	intergenic_variant	Chronic lymphocytic leukemia	28165464
rs2511713	ODF1 - POU5F1P2	ENSP00000285402	-	G	-	8	102565637	intergenic_variant	Chronic lymphocytic leukemia	28165464
rs2511714	ODF1 - POU5F1P2	-	-	G	0.391	8	102566646	intergenic_variant	Chronic lymphocytic leukemia	26956414
rs391023	AC018695.7 - IRF8	ENSP00000268638	-	G	0.63	16	85894208	intergenic_variant	Chronic lymphocytic leukemia	23770605
rs391855	AC018695.7 - IRF8	ENSP00000268638	-	A	0.566	16	85895015	intergenic_variant	Chronic lymphocytic leukemia	26956414
rs4368253	AC107990.1 - NFE2L3P1	-	-	C	0.677	18	59955055	intergenic_variant	Chronic lymphocytic leukemia	26956414
rs61904987	DRD2 - TMPRSS5	-	-	T	0.12	11	113646481	intergenic_variant	Chronic lymphocytic leukemia	28165464
rs7254272	ZBTB7A - MAP2K2	ENSP00000323670	-	A	0.18	19	4069121	intergenic_variant	Chronic lymphocytic leukemia	28165464
rs72742684	MNS1 - AC090518.1	-	-	T	0.108	15	56488569	intergenic_variant	Chronic lymphocytic leukemia	26956414
rs77551289	PHLPP1 - BCL2	ENSP00000381185	-	A	-	18	63121512	intergenic_variant	Chronic lymphocytic leukemia	28165464
rs7944004	ASCL2 - C11orf21	-	-	T	0.49	11	2289922	intergenic_variant	Chronic lymphocytic leukemia	23770605
rs8023845	BMF - AC021755.1	-	-	G	0.78	15	40121915	intergenic_variant	Chronic lymphocytic leukemia	24292274
rs8024033	BMF - AC021755.1	ENSP00000346697	-	C	0.514	15	40111456	intergenic_variant	Chronic lymphocytic leukemia	26956414
rs9273363	HLA-DQA1 - HLA-DQB1	ENSP00000364080	-	A	0.27	6	32658495	intergenic_variant	Chronic lymphocytic leukemia	23770605
rs9378805	IRF4 - EXOC2	-	-	C	0.49	6	417727	intergenic_variant	Chronic lymphocytic leukemia	21131588
rs9392504	IRF4 - EXOC2	ENSP00000370343	-	A	-	6	412802	intergenic_variant	Chronic lymphocytic leukemia	28165464
rs9880772	EOMES - LINC01980	-	-	T	0.465	3	27736288	intergenic_variant	Chronic lymphocytic leukemia	26956414
rs4795519	TUFMP1 - AC129926.1	-	-	C	0.48	17	27214252	intergenic_variant	Chronic myeloid leukemia	21540461
rs17280262	PAPOLA - AL137786.1	-	-	-	-	14	96587587	intergenic_variant	Colon cancer	25866641
rs17325431	AC231760.1 - IDS	-	-	-	-	X	149380542	intergenic_variant	Colon cancer	25866641
rs4812219	AL139348.1 - AL121910.1	-	-	-	-	20	60847915	intergenic_variant	Colon cancer	25866641
rs8035094	TMCO5B - AC055874.1	-	-	-	-	15	33272281	intergenic_variant	Colon cancer	25866641
rs10040610	LINC02145 - MED10	-	-	-	-	5	6353702	intergenic_variant	Colorectal cancer	25866641
rs1015563	CASC20 - LINC01713	-	-	T	0.35	20	6709454	intergenic_variant	Colorectal cancer	25990418
rs1035209	NKX2-3 - SLC25A28	-	-	T	0.195	10	99585609	intergenic_variant	Colorectal cancer	29917119
rs10752881	RNU6-41P - LAMC1	-	-	A	0.39	1	183004356	intergenic_variant	Colorectal cancer	24836286
rs10790917	AP003532.1 - AP001000.1	-	-	-	-	11	127775792	intergenic_variant	Colorectal cancer	29228715
rs10795668	RNA5SP299 - AL355333.1	-	-	G	0.6	10	8659256	intergenic_variant	Colorectal cancer	26965516
rs10849432	ATP5MFP5 - PLEKHG6	-	-	T	0.82	12	6276561	intergenic_variant	Colorectal cancer	26965516
rs10989517	AL353621.2 - TMEM246-AS1	-	-	-	-	9	101460426	intergenic_variant	Colorectal cancer	29228715
rs11123333	DPP10 - AC104408.1	-	-	-	-	2	116151675	intergenic_variant	Colorectal cancer	29228715
rs11169552	AC013244.1 - ATF1	ENSP00000262053	-	C	-	12	50761880	intergenic_variant	Colorectal cancer	20972440
rs11190164	NKX2-3 - SLC25A28	-	-	G	0.29	10	99591947	intergenic_variant	Colorectal cancer	26151821
rs11255841	RNA5SP299 - AL355333.1	-	-	T	0.614	10	8697617	intergenic_variant	Colorectal cancer	29471430
rs11812485	RPA2P2 - NRG3	-	-	-	-	10	81288281	intergenic_variant	Colorectal cancer	29228715
rs11903757	NABP1 - AC098872.1	-	-	C	0.16	2	191722478	intergenic_variant	Colorectal cancer	23266556
rs11927424	NDUFA5P5 - ICE2P2	-	-	-	-	3	88708681	intergenic_variant	Colorectal cancer	29228715
rs1202519	CAPN9 - RNA5SP79	-	-	-	-	1	230811394	intergenic_variant	Colorectal cancer	29228715
rs12378118	RANBP6 - AL162384.1	-	-	-	-	9	6033278	intergenic_variant	Colorectal cancer	29228715
rs12548021	AC084262.1 - AC084026.2	-	-	-	-	8	29486945	intergenic_variant	Colorectal cancer	23350875
rs12604637	AP001793.1 - RAB12	-	-	-	-	18	8556718	intergenic_variant	Colorectal cancer	29228715
rs12999616	C2orf92 - ZAP70	-	-	-	-	2	97707918	intergenic_variant	Colorectal cancer	29228715
rs13130787	ATOH1 - AC096746.1	-	-	-	0.43	4	93965880	intergenic_variant	Colorectal cancer	23266556
rs13170463	RNU1-76P - AC091941.1	-	-	-	-	5	7983139	intergenic_variant	Colorectal cancer	29228715
rs1367374	UBQLN4P2 - ATP5PBP4	-	-	C	0.13	2	153074663	intergenic_variant	Colorectal cancer	27207650
rs140355816	AC105177.1 - EIF3H	-	-	G	0.017	8	116562277	intergenic_variant	Colorectal cancer	24737748
rs1505758	DPP10 - AC104408.1	-	-	-	-	2	116321325	intergenic_variant	Colorectal cancer	29228715
rs1573948	AL136361.1 - BTF3P7	-	-	-	-	6	6786192	intergenic_variant	Colorectal cancer	25866641
rs16887197	CARSP2 - TRPS1	-	-	-	-	8	115234438	intergenic_variant	Colorectal cancer	29228715
rs17087282	MIR1202 - SNORD28B	-	-	-	-	6	156266886	intergenic_variant	Colorectal cancer	25866641
rs17382698	PVT1 - MIR1208	-	-	-	-	8	128126960	intergenic_variant	Colorectal cancer	29228715
rs17626293	AL353072.1 - LINC01724	-	-	-	-	1	195682389	intergenic_variant	Colorectal cancer	29228715
rs1920324	RAP1BP2 - AC091804.1	-	-	-	-	3	104161190	intergenic_variant	Colorectal cancer	29228715
rs1998584	AL583785.1 - LINC00583	-	-	-	-	9	13704540	intergenic_variant	Colorectal cancer	25866641
rs2128382	GSDMC - AC022973.4	-	-	-	0.82	8	129807793	intergenic_variant	Colorectal cancer	23266556
rs2184857	AL356361.2 - AL356361.1	ENSP00000255380	-	-	-	1	239918447	intergenic_variant	Colorectal cancer	29228715
rs2189261	CALB1 - LINC00534	-	-	G	-	8	90159507	intergenic_variant	Colorectal cancer	29471430
rs2423279	RN7SL547P - AL031679.1	-	-	C	0.31	20	7831703	intergenic_variant	Colorectal cancer	26965516
rs2450115	AC105177.1 - EIF3H	-	-	T	0.522	8	116611854	intergenic_variant	Colorectal cancer	29471430
rs2723362	AADACL2-AS1 - AC108718.1	-	-	C	-	3	151958534	intergenic_variant	Colorectal cancer	29471430
rs2735940	TERT - MIR4457	ENSP00000309572	-	G	0.489	5	1296371	intergenic_variant	Colorectal cancer	29917119
rs302359	TMTC1 - AC023511.2	-	-	-	-	12	29797945	intergenic_variant	Colorectal cancer	29228715
rs323473	ATP6V1G1P7 - RPL7P45	-	-	-	-	13	104707293	intergenic_variant	Colorectal cancer	29228715
rs35360328	AC099560.1 - AC099541.1	-	-	A	0.156	3	40883471	intergenic_variant	Colorectal cancer	29917119
rs35505947	AP001086.1 - AC006557.6	-	-	-	-	18	13954110	intergenic_variant	Colorectal cancer	29228715
rs35509282	MTHFD2P4 - TOMM22P4	-	-	A	-	4	162412253	intergenic_variant	Colorectal cancer	25023989
rs35874699	AC130464.1 - LINC02195	-	-	-	-	16	26527941	intergenic_variant	Colorectal cancer	29228715
rs3914272	PLD1 - TMEM212	ENSP00000334072	-	-	-	3	171840746	intergenic_variant	Colorectal cancer	29228715
rs4086865	AC013799.1 - AC024341.1	-	-	-	-	11	25990646	intergenic_variant	Colorectal cancer	29228715
rs4397989	UBE2D3P4 - MTND4P1	-	-	-	-	13	84504393	intergenic_variant	Colorectal cancer	29228715
rs4407073	LINC01228 - AC092130.1	-	-	T	-	16	80022910	intergenic_variant	Colorectal cancer	29471430
rs4444235	AL138479.1 - MIR5580	-	-	C	0.493	14	53944201	intergenic_variant	Colorectal cancer	29917119
rs4779584	SCG5 - AC090877.2	-	-	T	0.81	15	32702555	intergenic_variant	Colorectal cancer	26151821
rs4813802	CASC20 - LINC01713	-	-	G	0.318	20	6718948	intergenic_variant	Colorectal cancer	29917119
rs4954585	AC112255.1 - UBBP1	-	-	-	-	2	136240824	intergenic_variant	Colorectal cancer	29228715
rs4979489	TNFSF8 - TNC	-	-	-	-	9	115006400	intergenic_variant	Colorectal cancer	29228715
rs57046232	AL109618.3 - CASC20	-	-	T	0.37	20	6399697	intergenic_variant	Colorectal cancer	25990418
rs58791712	RNU1-150P - AC093277.1	-	-	GT	0.255	5	40281696	intergenic_variant	Colorectal cancer	29917119
rs6065668	LINC01728 - TOX2	-	-	T	-	20	43904181	intergenic_variant	Colorectal cancer	29471430
rs6469656	AC105177.1 - EIF3H	-	-	A	0.67	8	116635549	intergenic_variant	Colorectal cancer	26965516
rs651907	NFKBIZ - LINC02085	-	-	C	0.54	3	101881880	intergenic_variant	Colorectal cancer	26965516
rs6691170	LINC01655 - LINC02257	-	-	T	-	1	221872104	intergenic_variant	Colorectal cancer	20972440
rs6691195	LINC02474 - LINC01705	-	-	A	-	1	221989031	intergenic_variant	Colorectal cancer	29471430
rs72647484	WNT4 - MIR4418	-	-	-	0.91	1	22261235	intergenic_variant	Colorectal cancer	25990418
rs7315438	AC078880.2 - AC009803.2	-	-	-	0.58	12	115453598	intergenic_variant	Colorectal cancer	21761138
rs742223	RF00017 - RF00272	-	-	-	-	6	11705467	intergenic_variant	Colorectal cancer	29228715
rs75853696	AC108718.1 - MBNL1	-	-	G	-	3	152228136	intergenic_variant	Colorectal cancer	29471430
rs7873807	RPL4P5 - PPIAP33	-	-	-	-	9	7582632	intergenic_variant	Colorectal cancer	29228715
rs7912831	RNA5SP299 - AL355333.1	-	-	-	-	10	8689292	intergenic_variant	Colorectal cancer	28869801
rs7927484	AP001970.1 - RF00096	-	-	-	-	11	123268252	intergenic_variant	Colorectal cancer	29228715
rs79900961	RPL21P119 - LINC02177	-	-	-	0.98	16	9203955	intergenic_variant	Colorectal cancer	25990418
rs845868	AL356130.2 - AL033381.2	-	-	-	-	6	998578	intergenic_variant	Colorectal cancer	29228715
rs912294	WDR95P - HSPH1	-	-	-	-	13	31124157	intergenic_variant	Colorectal cancer	25866641
rs954980	RFX3-AS1 - GLIS3	-	-	-	-	9	3761909	intergenic_variant	Colorectal cancer	29228715
rs961253	AL109618.3 - CASC20	-	-	A	0.361	20	6423634	intergenic_variant	Colorectal cancer	29917119
rs9676308	RPL7AP69 - AC025588.4	-	-	-	-	19	57067709	intergenic_variant	Colorectal cancer	29228715
rs9733843	RNA5SP299 - AL355333.1	-	-	A	-	10	8676041	intergenic_variant	Colorectal cancer	29471430
rs9409565	MFSD14B - AL358232.1	-	-	C	-	9	94488752	intergenic_variant	Colorectal cancer (alcohol consumption interaction)	27723779
rs16973225	AC104041.1 - AC025219.1	-	-	-	-	15	81937658	intergenic_variant	Colorectal cancer (aspirin and/or NSAID use interaction)	25781442
rs2965667	RPL7P40 - PSMC1P8	-	-	-	-	12	17291799	intergenic_variant	Colorectal cancer (aspirin and/or NSAID use interaction)	25781442
rs1933755	RF00019 - AL583803.1	-	-	T	0.9	6	130604622	intergenic_variant	Colorectal cancer (calcium intake interaction)	25192705
rs11671104	AC011467.5 - LINC01785	-	-	-	0.89-0.94	19	22611884	intergenic_variant	Colorectal cancer (diet interaction)	24743840
rs1370916	AC004870.3 - TNS3	-	-	-	0.46-0.52	7	47199109	intergenic_variant	Colorectal cancer (diet interaction)	24743840
rs2901879	LINC01798 - AC009474.1	-	-	-	0.41-0.49	2	66738934	intergenic_variant	Colorectal cancer (diet interaction)	24743840
rs4147045	AC093871.1 - AC006840.1	-	-	-	0.08-0.12	4	18793707	intergenic_variant	Colorectal cancer (diet interaction)	24743840
rs6989010	LINC00681 - TRMT9B	-	-	-	0.98-0.99	8	12915246	intergenic_variant	Colorectal cancer (diet interaction)	24743840
rs964293	CYP24A1 - PFDN4	-	-	-	-	20	54200178	intergenic_variant	Colorectal cancer (oestrogen-progestogen hormone therapy interaction)	26766742
rs17102823	AL121603.2 - SRP54-AS1	-	-	C	0.139	14	34894698	intergenic_variant	Colorectal carcinoma in primary sclerosing cholangitis	28779025
rs10217586	CDKN2B-AS1 - AL157937.1	-	-	-	0.461	9	22121350	intergenic_variant	Colorectal or endometrial cancer	26621817
rs112541862	FBP1 - C9orf3	-	-	A	0.962	9	94720876	intergenic_variant	Colorectal or endometrial cancer	26621817
rs12970291	TSHZ1 - AC116003.3	-	-	T	0.965	18	75305279	intergenic_variant	Colorectal or endometrial cancer	26621817
rs1512436	AP002001.2 - GUCY1A2	-	-	-	0.447	11	106436144	intergenic_variant	Colorectal or endometrial cancer	26621817
rs17035310	AC004069.1 - TET2	ENSP00000442788	-	C	0.876	4	105143597	intergenic_variant	Colorectal or endometrial cancer	26621817
rs1952157	NPAS3 - EGLN3	-	-	C	0.69	14	33820232	intergenic_variant	Colorectal or endometrial cancer	26621817
rs34462569	CSRNP3 - GALNT3	-	-	G	0.934	2	165696408	intergenic_variant	Colorectal or endometrial cancer	26621817
rs4727012	RNU6-650P - COX6B1P1	-	-	C	0.891	7	149043401	intergenic_variant	Colorectal or endometrial cancer	26621817
rs4816890	AP000949.1 - AP001116.1	-	-	-	0.363	21	23048180	intergenic_variant	Colorectal or endometrial cancer	26621817
rs6051080	LINC01733 - AL078587.1	-	-	A	0.649	20	25995038	intergenic_variant	Colorectal or endometrial cancer	26621817
rs76225372	AL357520.1 - MALRD1	-	-	A	0.912	10	19031157	intergenic_variant	Colorectal or endometrial cancer	26621817
rs77922938	AL353742.1 - AL669983.1	-	-	-	0.047	9	108297916	intergenic_variant	Colorectal or endometrial cancer	26621817
rs498136	LINC01488 - CCND1	-	-	A	0.32	11	69552350	intergenic_variant	Cutaneous malignant melanoma	26237428
rs7041168	RNA5SP293 - RPS15AP27	-	-	G	0.47	9	107936435	intergenic_variant	Cutaneous malignant melanoma	26237428
rs75691080	MHENCR - STMN3	ENSP00000359070	-	T	0.095	20	63638397	intergenic_variant	Cutaneous malignant melanoma	26237428
rs10810657	BNC2 - AL358117.1	-	-	A	0.59	9	16884588	intergenic_variant	Cutaneous squamous cell carcinoma	27424798
rs74899442	AP000797.1 - LINC02151	-	-	C	0.01	11	116019561	intergenic_variant	Cutaneous squamous cell carcinoma	27424798
rs1874564	SOWAHB - SEPT11	-	-	G	0.69	4	76936952	intergenic_variant	Differentiated thyroid cancer	28703219
rs4244255	STN1 - SLK	-	-	-	-	10	103959483	intergenic_variant	Differentiated thyroid cancer	28703219
rs72753537	FOXE1 - TRMO	-	-	C	0.07	9	97898464	intergenic_variant	Differentiated thyroid cancer	28703219
rs116446171	IRF4 - EXOC2	ENSP00000230449	-	G	0.019	6	484453	intergenic_variant	Diffuse large B cell lymphoma	25261932
rs45483501	MDFI - NPM1P51	ENSP00000230321	-	C	0.875	6	41654359	intergenic_variant	Diffuse large B cell lymphoma	25261932
rs4733601	RN7SKP226 - LINC00824	-	-	A	0.477	8	128257220	intergenic_variant	Diffuse large B cell lymphoma	25261932
rs79480871	ITSN2 - NCOA1	-	-	T	0.062	2	24471603	intergenic_variant	Diffuse large B cell lymphoma	25261932
rs11771429	PAXBP1P1 - DPP6	-	-	G	0.816	7	153574792	intergenic_variant	Digestive system disease (Barrett's esophagus and esophageal adenocarcinoma combined)	24121790
rs2178146	LINC00917 - AC092327.1	-	-	A	0.587	16	86430089	intergenic_variant	Digestive system disease (Barrett's esophagus and esophageal adenocarcinoma combined)	24121790
rs2342002	AL356131.1 - MTRNR2L9	-	-	T	0.214	6	61285855	intergenic_variant	Digestive system disease (Barrett's esophagus and esophageal adenocarcinoma combined)	24121790
rs4800353	LINC01900 - AC091043.1	-	-	T	0.864	18	22074176	intergenic_variant	Digestive system disease (Barrett's esophagus and esophageal adenocarcinoma combined)	24121790
rs7632500	HMGN2P26 - GOLIM4	ENSP00000417354	-	C	0.038	3	168007561	intergenic_variant	Digestive system disease (Barrett's esophagus and esophageal adenocarcinoma combined)	24121790
rs10825036	RNA5SP318 - AL365496.1	-	-	G	0.32	10	53506471	intergenic_variant	Disease-free survival in breast cancer	25867717
rs166870	AC026826.2 - RNU6-667P	-	-	T	0.13	15	79777420	intergenic_variant	Disease-free survival in breast cancer	25867717
rs2179920	HLA-DPB1 - HLA-DPA2	ENSP00000408146	-	A	0.165	6	33091097	intergenic_variant	EGFR mutation-positive lung adenocarcinoma	27501781
rs10835920	WT1-AS - EIF3M	-	-	T	0.38	11	32468118	intergenic_variant	Endometrial cancer	30093612
rs10850382	AC026765.1 - AC009804.2	-	-	T	0.31	12	114776743	intergenic_variant	Endometrial cancer	30093612
rs113998067	AL513220.1 - RSPO1	ENSP00000348944	-	C	0.04	1	37607755	intergenic_variant	Endometrial cancer	30093612
rs11583244	AC099066.2 - SRP9	-	-	T	0.39	1	225764772	intergenic_variant	Endometrial cancer	30093612
rs11679180	RPL7L1P10 - PID1	-	-	-	-	2	228777706	intergenic_variant	Endometrial cancer	24096698
rs11841589	RNY1P8 - AL162376.1	-	-	G	0.74	13	73240754	intergenic_variant	Endometrial cancer	27135401
rs148261157	RN7SL361P - AC012498.2	-	-	A	0.03	2	60670444	intergenic_variant	Endometrial cancer	30093612
rs1740828	BOLA2P3 - CASC15	-	-	G	0.52	6	21648854	intergenic_variant	Endometrial cancer	30093612
rs4407	MIR3201 - Z82249.1	-	-	-	-	22	48345986	intergenic_variant	Endometrial cancer	24096698
rs4733613	LINC00824 - CCDC26	-	-	C	0.12	8	128587032	intergenic_variant	Endometrial cancer	30093612
rs561726060	AC091588.2 - AC027449.1	-	-	T	0.01	18	22263993	intergenic_variant	Endometrial cancer	30093612
rs673604	RF00019 - ZMYM4	-	-	-	-	1	35222214	intergenic_variant	Endometrial cancer	21499250
rs7981863	RNY1P8 - AL162376.1	-	-	C	0.72	13	73238004	intergenic_variant	Endometrial cancer	30093612
rs9600103	RNY1P8 - AL162376.1	-	-	-	0.722	13	73237742	intergenic_variant	Endometrial cancer	27008869
rs7981863	RNY1P8 - AL162376.1	-	-	C	0.715876	13	73238004	intergenic_variant	Endometrial cancer (endometrioid histology)	30093612
rs117280150	AC022690.1 - AC023538.1	-	-	G	0.042504	8	14014030	intergenic_variant	Endometrial cancer (Non-endometrioid histology)	30093612
rs12184995	AL365295.1 - LINC02331	-	-	A	0.170204	14	53759970	intergenic_variant	Endometrial cancer (Non-endometrioid histology)	30093612
rs370989584	AC110751.1 - AC105383.1	-	-	CT	0.010947	4	133040031	intergenic_variant	Endometrial cancer (Non-endometrioid histology)	30093612
rs4052756	ID4 - AL008627.1	-	-	T	0.560757	6	19914263	intergenic_variant	Endometrial cancer (Non-endometrioid histology)	30093612
rs571866661	TOMM20P1 - PAK1	-	-	C	0.88	11	77315297	intergenic_variant	Endometrial cancer (Non-endometrioid histology)	30093612
rs11841589	RNY1P8 - AL162376.1	-	-	G	0.74	13	73240754	intergenic_variant	Endometrial endometrioid carcinoma	27135401
rs4733613	LINC00824 - CCDC26	-	-	C	0.13	8	128587032	intergenic_variant	Endometrial endometrioid carcinoma	27135401
rs10008492	RNA5SP158 - TLR10	-	-	T	-	4	38764099	intergenic_variant	Endometriosis or endometrial cancer (pleiotropy)	29608257
rs1192691	RF00019 - AL390061.1	-	-	C	0.54	10	36880367	intergenic_variant	Epithelial ovarian cancer	25134534
rs62274041	METTL15P1 - LINC00886	-	-	G	0.048	3	156717851	intergenic_variant	Epithelial ovarian cancer	28346442
rs633862	ABO - RF00019	-	-	A	0.54	9	133279871	intergenic_variant	Epithelial ovarian cancer	25134534
rs6976769	RAD23BP2 - SEMA3A	-	-	C	0.05	7	83667946	intergenic_variant	Epithelial ovarian cancer	25134534
rs9870207	CCT6P4 - AC092952.1	-	-	A	0.691354	3	190807727	intergenic_variant	Epithelial ovarian cancer	28346442
rs12336160	CHMP5 - NFX1	ENSP00000223500	-	-	0.09	9	33283584	intergenic_variant	Erectile dysfunction and prostate cancer treatment	20932654
rs1527243	LINC01823 - AC062020.1	-	-	-	0.43	2	122533446	intergenic_variant	Erectile dysfunction and prostate cancer treatment	20932654
rs16861326	ACTL8 - AL357509.1	-	-	-	0.02	1	17967993	intergenic_variant	Erectile dysfunction and prostate cancer treatment	20932654
rs2716734	TMEM178A - THUMPD2	ENSP00000281961	-	-	0.14	2	39720581	intergenic_variant	Erectile dysfunction and prostate cancer treatment	20932654
rs5944185	AC097263.1 - AC121342.1	-	-	-	0.16	X	25835497	intergenic_variant	Erectile dysfunction and prostate cancer treatment	20932654
rs5965182	AL157698.1 - AL592049.1	-	-	-	0.12	X	66386851	intergenic_variant	Erectile dysfunction and prostate cancer treatment	20932654
rs5971305	DCAF8L1 - MIR6134	-	-	-	0.02	X	28214936	intergenic_variant	Erectile dysfunction and prostate cancer treatment	20932654
rs6049375	POM121L3P - AL110503.1	-	-	-	0.28	20	24077771	intergenic_variant	Erectile dysfunction and prostate cancer treatment	20932654
rs7064929	ZC4H2 - AL445523.1	-	-	-	0.17	X	65147139	intergenic_variant	Erectile dysfunction and prostate cancer treatment	20932654
rs2178146	LINC00917 - AC092327.1	-	-	A	0.587	16	86430089	intergenic_variant	Esophageal adenocarcinoma	24121790
rs2342002	AL356131.1 - MTRNR2L9	-	-	T	0.214	6	61285855	intergenic_variant	Esophageal adenocarcinoma	24121790
rs9823696	HTR3C - AC131235.2	ENSP00000322617	-	A	-	3	184065565	intergenic_variant	Esophageal adenocarcinoma	27527254
rs12465911	AC104777.1 - AC023469.2	-	-	A	0.26	2	150929228	intergenic_variant	Esophageal adenocarcinoma x gastroesophageal reflux disease interaction	29551738
rs17002540	CDR1 - MIR320D2	-	-	C	0.81	X	140863896	intergenic_variant	Esophageal adenocarcinoma x pack-years of smoking exposure interaction	29551738
rs13429103	AC010904.1 - AC013460.1	-	-	A	0.15	2	7377100	intergenic_variant	Esophageal adenocarcinoma x smoking interaction	29551738
rs2434584	PGAM1P1 - PLK2	-	-	C	0.08	5	58270246	intergenic_variant	Esophageal adenocarcinoma x smoking interaction	29551738
rs10484761	AL583854.1 - UNC5CL	-	-	G	0.09	6	40834522	intergenic_variant	Esophageal cancer	21642993
rs6772209	NAALADL2 - AC104640.1	-	-	G	0.97	3	175929377	intergenic_variant	Esophageal cancer	21642993
rs8030672	CARSP1 - ANP32A	-	-	A	0.03	15	68766745	intergenic_variant	Esophageal cancer	21642993
rs17450420	ATP6V1G1P7 - RPL7P45	-	-	-	0.04	13	104386796	intergenic_variant	Esophageal cancer (alcohol interaction)	22960999
rs9288520	AC073321.1 - IGFBP2	-	-	-	0.34	2	216616548	intergenic_variant	Esophageal cancer (alcohol interaction)	22960999
rs6503659	HAP1 - JUP	ENSP00000441751	-	A	0.13	17	41741012	intergenic_variant	Esophageal cancer (squamous cell)	22960999
rs35597309	HLA-DRB1 - HLA-DQA1	-	-	A	0.072	6	32621489	intergenic_variant	Esophageal squamous cell carcinoma	25129146
rs12106193	AL133325.2 - LINC01727	-	-	C	-	20	21560389	intergenic_variant	Ewing sarcoma	30093639
rs7744366	BTF3P7 - AL158817.1	-	-	G	-	6	6854256	intergenic_variant	Ewing sarcoma	30093639
rs7832583	ZYXP1 - AC110053.1	-	-	T	-	8	137565943	intergenic_variant	Ewing sarcoma	30093639
rs9430161	C1orf127 - CFL1P6	ENSP00000366203	-	G	0.79	1	10986798	intergenic_variant	Ewing sarcoma	22327514
rs35523062	AC005699.1 - AC108037.1	-	-	C	0.8297	4	11854239	intergenic_variant	Familial hepatitis B virus-related hepatocellular carcinoma	28662289
rs11496368	RN7SL151P - MTAP	-	-	A	0.131	9	21753193	intergenic_variant	Familial lung adenocarcinoma	29924316
rs116400211	AC099673.1 - AL596266.1	-	-	G	0.011	1	199511387	intergenic_variant	Familial lung adenocarcinoma	29924316
rs116723905	AC024132.2 - AC024132.1	-	-	A	0.01	4	27155920	intergenic_variant	Familial lung adenocarcinoma	29924316
rs13080016	RNU6-788P - UBE2E1-AS1	-	-	T	0.056	3	23768883	intergenic_variant	Familial lung adenocarcinoma	29924316
rs139941554	RNU6-675P - TEX51	-	-	G	0.003	2	126742031	intergenic_variant	Familial lung adenocarcinoma	29924316
rs140702452	MIR3974 - RF00019	-	-	T	0.005	12	17685426	intergenic_variant	Familial lung adenocarcinoma	29924316
rs144553904	RF00019 - RERGL	-	-	C	0.005	12	17787666	intergenic_variant	Familial lung adenocarcinoma	29924316
rs17078110	AL359382.1 - AL513164.1	-	-	C	0.01	6	148185476	intergenic_variant	Familial lung adenocarcinoma	29924316
rs181961151	TIMM17BP1 - LINC02378	-	-	G	0.009	12	17451289	intergenic_variant	Familial lung adenocarcinoma	29924316
rs184697115	FBXL7 - RNA5SP178	-	-	G	0.008	5	16005668	intergenic_variant	Familial lung adenocarcinoma	29924316
rs187256094	AC005008.2 - AC004866.1	-	-	T	0.008	7	81321138	intergenic_variant	Familial lung adenocarcinoma	29924316
rs189451576	RPS3AP1 - AP001506.1	-	-	A	0.014	21	20487416	intergenic_variant	Familial lung adenocarcinoma	29924316
rs193123434	RN7SL569P - RNY4	-	-	A	0.006	7	148926574	intergenic_variant	Familial lung adenocarcinoma	29924316
rs4935904	SLC37A2 - TMEM218	ENSP00000399803	-	T	0.129	11	125095237	intergenic_variant	Familial lung adenocarcinoma	29924316
rs61176212	TASP1 - ESF1	-	-	A	0.007	20	13654465	intergenic_variant	Familial lung adenocarcinoma	29924316
rs74969320	AL138781.2 - LHX3	-	-	A	0.008	9	136137214	intergenic_variant	Familial lung adenocarcinoma	29924316
rs77427247	AC011592.1 - LARP7P4	-	-	A	0.004	3	144560457	intergenic_variant	Familial lung adenocarcinoma	29924316
rs115850253	C11orf86 - SYT12	ENSP00000311479	-	A	0.014	11	66980733	intergenic_variant	Familial lung cancer	29924316
rs117313366	SRSF12 - PM20D2	-	-	A	0.082	6	89133984	intergenic_variant	Familial lung cancer	29924316
rs117943988	AC003984.1 - AC093716.1	-	-	G	0.025	7	84692321	intergenic_variant	Familial lung cancer	29924316
rs12201100	RPS3AP23 - NMBR	-	-	G	0.014	6	141851652	intergenic_variant	Familial lung cancer	29924316
rs12964604	RPL29P32 - AC090666.1	-	-	C	0.018	18	53635205	intergenic_variant	Familial lung cancer	29924316
rs184158217	LINC00702 - LINC00703	-	-	G	0.004	10	4362212	intergenic_variant	Familial lung cancer	29924316
rs184986150	RPS3AP5 - LINC01519	-	-	A	0.005	10	85156391	intergenic_variant	Familial lung cancer	29924316
rs192597222	HIGD1AP3 - MSX2	-	-	T	0.003	5	174713048	intergenic_variant	Familial lung cancer	29924316
rs112233273	AL354714.2 - AL354714.3	-	-	A	0.007	1	160908636	intergenic_variant	Familial squamous cell lung carcinoma	29924316
rs115593965	GPR150 - RFESD	-	-	T	0.005	5	95629264	intergenic_variant	Familial squamous cell lung carcinoma	29924316
rs116043036	ZSCAN9 - ZKSCAN4	ENSP00000404074	-	G	0.006	6	28237041	intergenic_variant	Familial squamous cell lung carcinoma	29924316
rs12686364	AL137022.1 - KHSRPP1	-	-	G	0.004	9	21670088	intergenic_variant	Familial squamous cell lung carcinoma	29924316
rs138592693	MTHFD2P6 - AC108099.1	-	-	T	0.011	5	42052863	intergenic_variant	Familial squamous cell lung carcinoma	29924316
rs138656841	AC104777.1 - AC023469.2	-	-	A	0.013	2	150907280	intergenic_variant	Familial squamous cell lung carcinoma	29924316
rs148767741	AL109618.3 - CASC20	-	-	A	0.002	20	6230855	intergenic_variant	Familial squamous cell lung carcinoma	29924316
rs150007688	AC108099.1 - GHR	-	-	C	0.013	5	42284854	intergenic_variant	Familial squamous cell lung carcinoma	29924316
rs17474439	SPATA18 - AC097522.1	-	-	T	0.045	4	52228973	intergenic_variant	Familial squamous cell lung carcinoma	29924316
rs186390478	AC118758.2 - AC118758.3	-	-	C	0.005	7	56809122	intergenic_variant	Familial squamous cell lung carcinoma	29924316
rs186728352	AC027216.1 - RPS8P3	-	-	C	0.011	18	51837007	intergenic_variant	Familial squamous cell lung carcinoma	29924316
rs187107949	TLX3 - AC091980.1	-	-	G	0.034	5	171329358	intergenic_variant	Familial squamous cell lung carcinoma	29924316
rs188556805	LINC01548 - IFNAR2	-	-	C	0.005	21	33224308	intergenic_variant	Familial squamous cell lung carcinoma	29924316
rs189720575	AL445531.1 - PTCSC2	-	-	A	0.006	9	97787047	intergenic_variant	Familial squamous cell lung carcinoma	29924316
rs192388487	MTHFD2P6 - AC108099.1	-	-	G	0.011	5	42170776	intergenic_variant	Familial squamous cell lung carcinoma	29924316
rs3908804	SLC22A2 - SLC22A3	ENSP00000355919	-	A	0.042	6	160282296	intergenic_variant	Familial squamous cell lung carcinoma	29924316
rs77582856	AC097522.1 - RNU6-1252P	-	-	C	0.013	4	52471499	intergenic_variant	Familial squamous cell lung carcinoma	29924316
rs78184724	AC004854.1 - AC004847.1	-	-	G	0.013	7	44951906	intergenic_variant	Familial squamous cell lung carcinoma	29924316
rs8079117	SPDYE4 - MFSD6L	-	-	A	0.004	17	8764431	intergenic_variant	Familial squamous cell lung carcinoma	29924316
rs10484561	HLA-DQB1 - MTCO3P1	-	-	G	0.11	6	32697643	intergenic_variant	Follicular lymphoma	20639881
rs12195582	HLA-DRB9 - HLA-DRB5	-	-	T	0.465	6	32476767	intergenic_variant	Follicular lymphoma	25279986
rs17749561	PHLPP1 - BCL2	-	-	G	0.91	18	63115978	intergenic_variant	Follicular lymphoma	25279986
rs2647012	HLA-DQB1 - MTCO3P1	-	-	G	0.56	6	32696681	intergenic_variant	Follicular lymphoma	21533074
rs6457327	RNU6-1133P - C6orf15	ENSP00000259870	-	C	0.56	6	31106253	intergenic_variant	Follicular lymphoma	20639881
rs10953615	AC002386.1 - AC073071.1	-	-	C	0.11	7	109512654	intergenic_variant	Gallbladder cancer	22318345
rs13294589	AL442639.1 - AL451137.1	-	-	G	0.11	9	26694890	intergenic_variant	Gallbladder cancer	22318345
rs17209837	ABCB4 - ABCB1	-	-	A	0.85	7	87495506	intergenic_variant	Gallbladder cancer	28274756
rs2252586	AC074351.1 - AC006971.1	-	-	T	0.296	7	54911231	intergenic_variant	Glioma	21531791
rs75061358	AC074351.1 - AC006971.1	-	-	G	-	7	54848587	intergenic_variant	Glioma	26424050
rs2596542	AL645933.2 - MICA	ENSP00000413079	-	A	0.33	6	31398818	intergenic_variant	Hepatocellular carcinoma	21499248
rs4678680	CCR4 - GLB1	-	-	-	0.07	3	32978543	intergenic_variant	Hepatocellular carcinoma	21105107
rs9275572	MTCO3P1 - AL662789.1	-	-	A	0.36	6	32711222	intergenic_variant	Hepatocellular carcinoma	21499248
rs3094137	TRIM26 - HCG17	-	-	-	-	6	30233096	intergenic_variant	Hepatocellular carcinoma in hepatitis B infection	29784950
rs9275319	HLA-DQB1 - MTCO3P1	-	-	A	0.88	6	32698518	intergenic_variant	Hepatocellular carcinoma in hepatitis B infection	23242368
rs2856723	HLA-DQB1 - MTCO3P1	-	-	-	-	6	32699985	intergenic_variant	Hepatocellular carcinoma in hepatitis C infection	28921602
rs62274041	METTL15P1 - LINC00886	-	-	G	0.0481682	3	156717851	intergenic_variant	High-grade serous ovarian cancer	28346442
rs8037137	RCCD1 - PRC1	ENSP00000377793	-	C	0.133619	15	90963407	intergenic_variant	High-grade serous ovarian cancer	28346442
rs13034020	PAPOLG - LINC01185	-	-	G	0.16	2	60816699	intergenic_variant	Hodgkin's lymphoma	24920014
rs62274041	METTL15P1 - LINC00886	-	-	G	0.0481682	3	156717851	intergenic_variant	Invasive epithelial ovarian cancer	28346442
rs8037137	RCCD1 - PRC1	ENSP00000377793	-	C	0.134	15	90963407	intergenic_variant	Invasive epithelial ovarian cancer	28346442
rs10492336	AC010183.2 - LINC02459	-	-	-	0.82	12	114147775	intergenic_variant	Laryngeal squamous cell carcinoma	25194280
rs2857595	NCR3 - UQCRHP1	-	-	-	0.5	6	31600692	intergenic_variant	Laryngeal squamous cell carcinoma	25194280
rs40129	RPL21P119 - LINC02177	-	-	-	0.25	16	9344835	intergenic_variant	Laryngeal squamous cell carcinoma	25194280
rs9445023	RF00012 - ATF1P1	-	-	-	0.88	6	92812416	intergenic_variant	Laryngeal squamous cell carcinoma	25194280
rs11654964	TMEM132E - AC005552.1	-	-	-	-	17	34662519	intergenic_variant	Lobular breast cancer (menopausal hormone therapy interaction)	24080446
rs7902587	STN1 - SLK	-	-	T	0.0975691	10	103934543	intergenic_variant	Low-grade serous and serous borderline ovarian cancer	28346442
rs9870207	CCT6P4 - AC092952.1	-	-	A	0.691354	3	190807727	intergenic_variant	Low-grade serous and serous borderline ovarian cancer	28346442
rs10091877	TRMT9B - RNU6-842P	ENSP00000443288	-	T	0.200336	8	13034877	intergenic_variant	Lung adenocarcinoma	28604730
rs1039766	ACTR2 - SPRED2	-	-	T	0.153851	2	65293011	intergenic_variant	Lung adenocarcinoma	28604730
rs10434093	AC093870.1 - AC025244.1	-	-	G	0.885137	4	75240065	intergenic_variant	Lung adenocarcinoma	28604730
rs10758203	AL356218.1 - AQP3	-	-	G	0.678495	9	33421422	intergenic_variant	Lung adenocarcinoma	28604730
rs10807026	CD83P1 - RNU6-471P	-	-	C	0.720792	6	27587740	intergenic_variant	Lung adenocarcinoma	28604730
rs114928225	AC093901.1 - LINC01956	-	-	A	0.0103733	2	118692164	intergenic_variant	Lung adenocarcinoma	28604730
rs11591710	STN1 - SLK	-	-	C	0.136759	10	103927874	intergenic_variant	Lung adenocarcinoma	28604730
rs116080888	HLA-DRB1 - HLA-DQA1	-	-	C	0.593312	6	32618459	intergenic_variant	Lung adenocarcinoma	28604730
rs116506680	MICG - HLA-G	-	-	T	0.470294	6	29813272	intergenic_variant	Lung adenocarcinoma	28604730
rs11848063	RPL10L - MDGA2	-	-	A	0.591682	14	46766242	intergenic_variant	Lung adenocarcinoma	28604730
rs11855650	TLE3 - RNU6-745P	-	-	T	0.382513	15	70139434	intergenic_variant	Lung adenocarcinoma	28604730
rs138488080	SUMO2P1 - MOG	-	-	A	0.145735	6	29638984	intergenic_variant	Lung adenocarcinoma	28604730
rs147560684	RN7SKP277 - PNPT1P2	-	-	G	0.93915	7	121779076	intergenic_variant	Lung adenocarcinoma	28604730
rs151124926	AC007422.2 - LINC01812	-	-	T	0.0207003	2	67740157	intergenic_variant	Lung adenocarcinoma	28604730
rs17181550	SOX9-AS1 - LINC00511	-	-	T	0.57373	17	72303817	intergenic_variant	Lung adenocarcinoma	28604730
rs17391694	GIPC2 - RNFT1P2	-	-	T	0.118152	1	78157942	intergenic_variant	Lung adenocarcinoma	28604730
rs185866804	AC020551.1 - AC021193.1	-	-	A	0.0111012	4	179623246	intergenic_variant	Lung adenocarcinoma	28604730
rs190996050	NKD2 - SLC12A7	ENSP00000264930	-	C	0.0165812	5	1048492	intergenic_variant	Lung adenocarcinoma	28604730
rs2006209	CEACAM21 - CEACAMP3	ENSP00000385739	-	T	0.0902756	19	41589873	intergenic_variant	Lung adenocarcinoma	28604730
rs2608029	MIR1208 - RN7SKP226	-	-	G	0.35097	8	128157880	intergenic_variant	Lung adenocarcinoma	28604730
rs28516445	DTWD1 - AC025040.2	-	-	A	0.735247	15	49667937	intergenic_variant	Lung adenocarcinoma	28604730
rs55864010	ETAA1 - AC007422.1	-	-	A	0.0939722	2	67474157	intergenic_variant	Lung adenocarcinoma	28604730
rs59396197	MRPS18BP2 - AC012497.1	-	-	G	0.95907	2	139675756	intergenic_variant	Lung adenocarcinoma	28604730
rs639436	SSC5D - SBK2	ENSP00000374274	-	G	0.794299	19	55521344	intergenic_variant	Lung adenocarcinoma	28604730
rs75108857	AL138749.1 - RPS20P25	-	-	A	0.0198084	9	81087769	intergenic_variant	Lung adenocarcinoma	28604730
rs77468143	SECISBP2L - AC013452.2	-	-	T	0.747375	15	49084427	intergenic_variant	Lung adenocarcinoma	28604730
rs7839435	EPHX2 - GULOP	-	-	G	0.834515	8	27555436	intergenic_variant	Lung adenocarcinoma	28604730
rs7941595	PGR-AS1 - TRPC6	-	-	A	0.204963	11	101284141	intergenic_variant	Lung adenocarcinoma	28604730
rs10197940	TNFAIP6 - RIF1	-	-	T	0.52	2	151397404	intergenic_variant	Lung cancer	23143601
rs1039766	ACTR2 - SPRED2	-	-	T	0.154085	2	65293011	intergenic_variant	Lung cancer	28604730
rs10811609	RN7SL151P - MTAP	-	-	G	0.0930851	9	21746359	intergenic_variant	Lung cancer	28604730
rs10904377	AKR1C6P - RF00096	ENSP00000412248	-	T	0.0490665	10	4936227	intergenic_variant	Lung cancer	28604730
rs11032090	TRIM21 - OR51R1P	ENSP00000254436	-	G	0.196298	11	4395899	intergenic_variant	Lung cancer	28604730
rs111308888	AC107079.1 - AC112715.1	-	-	T	0.962901	2	237162514	intergenic_variant	Lung cancer	28604730
rs114393147	HCG24 - COL11A2	ENSP00000363840	-	A	0.957631	6	33157965	intergenic_variant	Lung cancer	28604730
rs114601353	UBQLN1P1 - MICC	-	-	T	0.0988258	6	30389517	intergenic_variant	Lung cancer	28604730
rs114624737	COL6A5 - COL6A6	-	-	A	0.989807	3	130514497	intergenic_variant	Lung cancer	28604730
rs114828403	HLA-DQB2 - HLA-DOB	ENSP00000390020	-	C	0.0879338	6	32809144	intergenic_variant	Lung cancer	28604730
rs114984535	MYL8P - LYPLA2P1	-	-	T	0.985403	6	33360927	intergenic_variant	Lung cancer	28604730
rs115666025	MUC21 - MUC22	ENSP00000455906	-	A	0.10887	6	31009903	intergenic_variant	Lung cancer	28604730
rs115870917	SUMO2P1 - MOG	-	-	C	0.0883926	6	29639324	intergenic_variant	Lung cancer	28604730
rs116298963	HLA-Z - HLA-DMB	-	-	G	0.0818099	6	32911694	intergenic_variant	Lung cancer	28604730
rs116461399	NOP56P1 - AL662890.1	-	-	C	0.0958791	6	28828294	intergenic_variant	Lung cancer	28604730
rs116718137	AL662844.2 - HLA-C	-	-	C	0.108904	6	31228777	intergenic_variant	Lung cancer	28604730
rs116718336	HLA-DOA - HLA-DPA1	-	-	G	0.969376	6	33056722	intergenic_variant	Lung cancer	28604730
rs116826541	OR2J2 - OR2J4P	-	-	G	0.089874	6	29180617	intergenic_variant	Lung cancer	28604730
rs117497853	LINC00472 - LINC01626	-	-	A	0.0255498	6	71448423	intergenic_variant	Lung cancer	28604730
rs117534741	RNU4-66P - RIMS1	-	-	A	0.0242127	6	71674838	intergenic_variant	Lung cancer	28604730
rs11780471	CHRNA2 - EPHX2	ENSP00000430269	-	G	0.940381	8	27487202	intergenic_variant	Lung cancer	28604730
rs11941078	ENPEP - PANCR	-	-	C	0.145914	4	110592565	intergenic_variant	Lung cancer	28604730
rs12517665	SLC12A7 - AC114291.1	-	-	A	0.191791	5	1128621	intergenic_variant	Lung cancer	28604730
rs12904211	DTWD1 - AC025040.2	-	-	T	0.632739	15	49702202	intergenic_variant	Lung cancer	28604730
rs13191445	U91328.3 - HIST1H1PS2	ENSP00000244573	-	A	0.0677371	6	26015261	intergenic_variant	Lung cancer	28604730
rs13199649	RNU7-26P - OR2B2	-	-	T	0.0770723	6	27901014	intergenic_variant	Lung cancer	28604730
rs13201681	RNU2-45P - ZSCAN23	-	-	T	0.0780847	6	28426903	intergenic_variant	Lung cancer	28604730
rs13217620	AL031229.1 - AL009179.1	-	-	T	0.0751679	6	27685341	intergenic_variant	Lung cancer	28604730
rs142618987	LINC02569 - GNL1	ENSP00000365806	-	G	0.109041	6	30540143	intergenic_variant	Lung cancer	28604730
rs148696809	LINC01556 - KRT18P1	-	-	C	0.0866049	6	28966575	intergenic_variant	Lung cancer	28604730
rs151124926	AC007422.2 - LINC01812	-	-	T	0.0204517	2	67740157	intergenic_variant	Lung cancer	28604730
rs17181550	SOX9-AS1 - LINC00511	-	-	T	0.573499	17	72303817	intergenic_variant	Lung cancer	28604730
rs17391694	GIPC2 - RNFT1P2	-	-	T	0.117931	1	78157942	intergenic_variant	Lung cancer	28604730
rs185666783	RNU6-699P - AC104806.2	-	-	C	0.707883	4	66968056	intergenic_variant	Lung cancer	28604730
rs1991625	UBQLN4P2 - ATP5PBP4	-	-	A	0.677877	2	152974968	intergenic_variant	Lung cancer	28604730
rs210191	ZBTB9 - GGNBP1	-	-	G	0.986411	6	33499993	intergenic_variant	Lung cancer	28604730
rs215335	AC008083.1 - PPIAP45	-	-	T	0.489366	12	47335812	intergenic_variant	Lung cancer	28604730
rs2808630	CRPP1 - CRP	ENSP00000255030	-	G	-	1	159711078	intergenic_variant	Lung cancer	18385676
rs3094222	C6orf15 - PSORS1C1	ENSP00000259870	-	G	0.108346	6	31113657	intergenic_variant	Lung cancer	28604730
rs34357052	ARAP3 - AC005753.1	-	-	C	0.292529	5	141815981	intergenic_variant	Lung cancer	28604730
rs34661125	PGBD1 - AL021997.2	-	-	A	0.0787784	6	28314117	intergenic_variant	Lung cancer	28604730
rs35768595	MIR3143 - RPL10P2	-	-	T	0.0766632	6	27174125	intergenic_variant	Lung cancer	28604730
rs35952432	ZSCAN12P1 - ZNF602P	-	-	T	0.0854454	6	28107123	intergenic_variant	Lung cancer	28604730
rs3847711	AC025578.1 - AC020637.1	-	-	G	0.127131	12	58440252	intergenic_variant	Lung cancer	28604730
rs4722166	AC002480.4 - AC073072.1	-	-	C	0.372978	7	22699143	intergenic_variant	Lung cancer	28604730
rs55864010	ETAA1 - AC007422.1	-	-	A	0.0921016	2	67474157	intergenic_variant	Lung cancer	28604730
rs66488313	AL513548.2 - ZNF322	ENSP00000418897	-	T	0.0765305	6	26631340	intergenic_variant	Lung cancer	28604730
rs6920364	RNASET2 - Z94721.1	-	-	C	0.456227	6	166962978	intergenic_variant	Lung cancer	28604730
rs72658409	CDKN2B-AS1 - AL157937.1	-	-	-	0.927	9	22160088	intergenic_variant	Lung cancer	26732429
rs72899227	CDCA7 - AC073465.1	ENSP00000306968	-	A	0.844833	2	173373971	intergenic_variant	Lung cancer	28604730
rs72949976	LINC01953 - AC079610.3	-	-	T	0.381966	2	213169380	intergenic_variant	Lung cancer	28604730
rs72951719	RFX6 - RPS29P13	-	-	T	0.0532784	6	116966680	intergenic_variant	Lung cancer	28604730
rs753955	TNFRSF19 - MIPEP	-	-	G	0.29	13	23719720	intergenic_variant	Lung cancer	21725308
rs7683574	RF00017 - AC098976.1	-	-	T	0.354685	4	9717524	intergenic_variant	Lung cancer	28604730
rs77468143	SECISBP2L - AC013452.2	-	-	T	0.746124	15	49084427	intergenic_variant	Lung cancer	28604730
rs7805022	AC060834.2 - AC006363.1	-	-	A	0.325628	7	9785912	intergenic_variant	Lung cancer	28604730
rs78154696	AC116351.1 - AC116351.2	-	-	A	0.026575	5	1000041	intergenic_variant	Lung cancer	28604730
rs78334599	AP000797.1 - LINC02151	-	-	G	0.963681	11	116128039	intergenic_variant	Lung cancer	28604730
rs7900823	ZNF101P1 - RF00012	-	-	-	-	10	28348731	intergenic_variant	Lung cancer	27393504
rs7902587	STN1 - SLK	-	-	T	0.104014	10	103934543	intergenic_variant	Lung cancer	28604730
rs79149102	CYP1A2 - CSK	-	-	T	0.034385	15	74763478	intergenic_variant	Lung cancer	28604730
rs114385935	LINC00533 - RPSAP2	-	-	G	0.0799957	6	28651576	intergenic_variant	Lung cancer in ever smokers	28604730
rs114738294	MYL8P - LYPLA2P1	-	-	C	0.75338	6	33355488	intergenic_variant	Lung cancer in ever smokers	28604730
rs114864108	AL353072.1 - LINC01724	-	-	A	0.979201	1	195822467	intergenic_variant	Lung cancer in ever smokers	28604730
rs115100928	AL662796.1 - HLA-DRA	-	-	A	0.100273	6	32419655	intergenic_variant	Lung cancer in ever smokers	28604730
rs115287935	ZNF311 - OR2AD1P	ENSP00000366384	-	T	0.082389	6	29006488	intergenic_variant	Lung cancer in ever smokers	28604730
rs115707823	UBQLN1P1 - MICC	-	-	A	0.116092	6	30374976	intergenic_variant	Lung cancer in ever smokers	28604730
rs115819854	HLA-DQB1 - MTCO3P1	-	-	T	0.122964	6	32683864	intergenic_variant	Lung cancer in ever smokers	28604730
rs116260619	SUCLA2P1 - RANP1	-	-	C	0.10279	6	30479897	intergenic_variant	Lung cancer in ever smokers	28604730
rs116381494	HCG14 - TRIM27	ENSP00000366404	-	G	0.0829922	6	28900717	intergenic_variant	Lung cancer in ever smokers	28604730
rs116442863	OR2J3 - AL645937.2	-	-	A	0.0824725	6	29122234	intergenic_variant	Lung cancer in ever smokers	28604730
rs116668069	NOP56P1 - AL662890.1	-	-	A	0.135876	6	28800336	intergenic_variant	Lung cancer in ever smokers	28604730
rs117105675	AL589702.1 - ACTRT2	-	-	T	0.0114083	1	2970656	intergenic_variant	Lung cancer in ever smokers	28604730
rs11751666	NOX3 - RNU7-152P	-	-	G	0.0119518	6	155621539	intergenic_variant	Lung cancer in ever smokers	28604730
rs118087489	NDUFA5P9 - AL391417.1	-	-	A	0.0777087	6	86345946	intergenic_variant	Lung cancer in ever smokers	28604730
rs12108538	STX18-AS1 - AC092437.1	-	-	G	0.943863	4	4774436	intergenic_variant	Lung cancer in ever smokers	28604730
rs13212562	VN1R10P - ZNF204P	-	-	G	0.0946695	6	27332531	intergenic_variant	Lung cancer in ever smokers	28604730
rs13218875	OR2B2 - OR2W6P	ENSP00000304419	-	T	0.0809281	6	27916234	intergenic_variant	Lung cancer in ever smokers	28604730
rs138488080	SUMO2P1 - MOG	-	-	A	0.15053	6	29638984	intergenic_variant	Lung cancer in ever smokers	28604730
rs140040369	ATAD5 - TEFM	ENSP00000313171	-	C	0.985977	17	30896564	intergenic_variant	Lung cancer in ever smokers	28604730
rs17697383	FHL2 - NCK2	-	-	C	0.950044	2	105454164	intergenic_variant	Lung cancer in ever smokers	28604730
rs191932161	AC009971.1 - RPL7P13	-	-	A	0.0168059	2	49628893	intergenic_variant	Lung cancer in ever smokers	28604730
rs2233956	C6orf15 - PSORS1C1	ENSP00000259870	-	C	0.167125	6	31113428	intergenic_variant	Lung cancer in ever smokers	28604730
rs34662244	ZSCAN12P1 - ZNF602P	-	-	A	0.0859987	6	28106103	intergenic_variant	Lung cancer in ever smokers	28604730
rs35440884	AL359182.2 - RN7SKP191	-	-	G	0.852289	9	105051392	intergenic_variant	Lung cancer in ever smokers	28604730
rs61677309	AP002800.1 - CD3E	-	-	A	0.679914	11	118297371	intergenic_variant	Lung cancer in ever smokers	28604730
rs62027346	C15orf39 - AC113208.2	-	-	A	0.911714	15	75223213	intergenic_variant	Lung cancer in ever smokers	28604730
rs7227917	SMAD2 - ZBTB7C	-	-	A	0.890682	18	48019814	intergenic_variant	Lung cancer in ever smokers	28604730
rs7534220	DBT - RTCA-AS1	-	-	C	0.627827	1	100258911	intergenic_variant	Lung cancer in ever smokers	28604730
rs79398649	AC116351.1 - AC116351.2	ENSP00000296849	-	T	0.0252827	5	1004587	intergenic_variant	Lung cancer in ever smokers	28604730
rs11769862	OGDH - ZMIZ2	ENSP00000222673	-	T	0.0290143	7	44709971	intergenic_variant	Lung cancer in never smokers	28604730
rs12336169	RN7SL151P - MTAP	-	-	A	0.0996542	9	21721062	intergenic_variant	Lung cancer in never smokers	28604730
rs17007554	C2orf71 - AC105398.1	ENSP00000332809	-	C	0.757595	2	29074892	intergenic_variant	Lung cancer in never smokers	28604730
rs29999	RPL26P19 - C5orf67	-	-	A	0.0148063	5	56505512	intergenic_variant	Lung cancer in never smokers	28604730
rs366403	CCDC50 - AC073365.1	ENSP00000376249	-	A	0.0380045	3	191401867	intergenic_variant	Lung cancer in never smokers	28604730
rs4455778	CDC14C - AC091730.1	-	-	T	0.355925	7	49079904	intergenic_variant	Lung cancer in never smokers	28604730
rs74635764	AC092337.1 - AC093536.2	-	-	T	0.0143859	16	63988622	intergenic_variant	Lung cancer in never smokers	28604730
rs7979031	RNU5E-5P - RNA5SP367	-	-	C	0.455423	12	101467714	intergenic_variant	Lung cancer in never smokers	28604730
rs10911725	AL078644.1 - RNU7-183P	-	-	-	-	1	185426050	intergenic_variant	Lung cancer x radon exposure interaction (1df)	29971594
rs11747272	KRT18P16 - LINC01170	-	-	-	-	5	123844296	intergenic_variant	Lung cancer x radon exposure interaction (1df)	29971594
rs6891344	KRT18P16 - LINC01170	-	-	-	-	5	123800962	intergenic_variant	Lung cancer x radon exposure interaction (1df)	29971594
rs2621416	HLA-DQB2 - HLA-DOB	-	-	G	-	6	32774091	intergenic_variant	Lymphoma	23349640
rs2647045	HLA-DQB1 - MTCO3P1	-	-	-	-	6	32700323	intergenic_variant	Lymphoma	23349640
rs4530903	HLA-DRB1 - HLA-DQA1	-	-	T	-	6	32614112	intergenic_variant	Lymphoma	23349640
rs707824	AL109914.1 - RNU6-793P	-	-	T	-	6	14636732	intergenic_variant	Lymphoma	23349640
rs2922994	DHFRP2 - RNU6-283P	-	-	G	0.113	6	31368124	intergenic_variant	Marginal zone lymphoma	25569183
rs76588427	AC012361.1 - AC115619.1	-	-	A	0.017	2	20935927	intergenic_variant	Marginal zone lymphoma	25569183
rs13097028	RNU6-637P - TERC	-	-	-	-	3	169747154	intergenic_variant	Melanoma	24980573
rs17119461	YWHAZP5 - AL731574.1	-	-	-	0.04	10	105756594	intergenic_variant	Melanoma	21706340
rs498136	LINC01488 - CCND1	-	-	A	0.36	11	69552350	intergenic_variant	Melanoma	28212542
rs11159673	MTCYBP27 - RNU6-976P	-	-	A	-	14	84647825	intergenic_variant	Mucinous adenocarcinoma in colorectal cancer	29942513
rs1661281	LIPM - ANKRD22	ENSP00000383901	-	T	-	10	88820573	intergenic_variant	Mucinous adenocarcinoma in colorectal cancer	29942513
rs4837345	PTPA - AL158151.4	-	-	T	-	9	129161670	intergenic_variant	Mucinous adenocarcinoma in colorectal cancer	29942513
rs320203	ARL2BPP7 - RNU6-329P	-	-	A	0.850197	9	102180944	intergenic_variant	Mucinous ovarian carcinoma	28346442
rs688187	IFNL3P1 - IFNL3	ENSP00000409000	-	A	0.312892	19	39242112	intergenic_variant	Mucinous ovarian carcinoma	28346442
rs10948606	FTH1P5 - AL158050.2	-	-	T	-	6	51240771	intergenic_variant	Multiple keratinocyte cancers	28081215
rs11867566	NACA2 - BRIP1	-	-	A	-	17	61650489	intergenic_variant	Multiple keratinocyte cancers	28081215
rs35401316	PRF1 - ADAMTS14	ENSP00000398568	-	T	-	10	70604089	intergenic_variant	Multiple keratinocyte cancers	28081215
rs4761496	TMCC3 - KRT19P2	-	-	T	-	12	94733833	intergenic_variant	Multiple keratinocyte cancers	28081215
rs80069861	PRF1 - ADAMTS14	-	-	A	-	10	70616648	intergenic_variant	Multiple keratinocyte cancers	28081215
rs9370019	FTH1P5 - AL158050.2	-	-	A	-	6	51271160	intergenic_variant	Multiple keratinocyte cancers	28081215
rs9381952	FTH1P5 - AL158050.2	-	-	A	-	6	51243936	intergenic_variant	Multiple keratinocyte cancers	28081215
rs1034447	Z97205.1 - AL358972.1	-	-	T	0.131	6	164192425	intergenic_variant	Multiple myeloma	27363682
rs13338946	RNU6-416P - AC093249.6	-	-	C	0.26	16	30689537	intergenic_variant	Multiple myeloma	30213928
rs17501560	HGF - CACNA2D1	-	-	A	0.82	7	81786467	intergenic_variant	Multiple myeloma	30213928
rs34101942	FUNDC2P4 - PDGFB	-	-	-	-	22	39167908	intergenic_variant	Multiple myeloma	26007630
rs34229995	RN7SL332P - AL136162.1	ENSP00000341280	-	G	0.029	6	15243787	intergenic_variant	Multiple myeloma	27363682
rs57968458	AL353996.1 - TBC1D27P	-	-	A	0.098	17	16916785	intergenic_variant	Multiple myeloma	26007630
rs6071887	HSPE1P1 - LINC01370	-	-	A	0.216	20	39992814	intergenic_variant	Multiple myeloma	27363682
rs11026318	NELL1 - AC107882.1	-	-	A	0.07	11	21875334	intergenic_variant	Multiple myeloma (hyperdiploidy)	23502783
rs11157317	AL356800.1 - AL163153.1	-	-	A	0.25	14	42934256	intergenic_variant	Multiple myeloma (hyperdiploidy)	23502783
rs2055729	LINC00599 - AC034111.1	-	-	G	0.33	8	9935152	intergenic_variant	Multiple myeloma (hyperdiploidy)	23502783
rs6601327	AC021242.1 - AC021242.3	-	-	G	0.37	8	9538022	intergenic_variant	Multiple myeloma (hyperdiploidy)	23502783
rs12638862	RNU6-637P - TERC	-	-	A	0.74	3	169759718	intergenic_variant	Multiple myeloma (IgH translocation)	23502783
rs13028485	AC013410.1 - AC013410.2	-	-	A	0.06	2	173640196	intergenic_variant	Multiple myeloma (IgH translocation)	23502783
rs1994816	AC021193.1 - NDUFB5P1	-	-	A	0.14	4	180047278	intergenic_variant	Multiple myeloma (IgH translocation)	23502783
rs4521323	HAND2-AS1 - AC106895.1	-	-	C	0.56	4	173734763	intergenic_variant	Multiple myeloma (IgH translocation)	23502783
rs4737547	AC087664.2 - AC107934.1	-	-	G	0.42	8	59633105	intergenic_variant	Multiple myeloma (IgH translocation)	23502783
rs7086888	RNU6-163P - MANCR	-	-	G	0.07	10	4634004	intergenic_variant	Multiple myeloma (IgH translocation)	23502783
rs8099213	RPL31P9 - AC091042.1	-	-	A	0.35	18	67284976	intergenic_variant	Multiple myeloma (IgH translocation)	23502783
rs12986445	NDUFB4P4 - KIF3C	-	-	A	0.74	2	25889649	intergenic_variant	Multiple myeloma and monoclonal gammopathy	26007630
rs34101942	FUNDC2P4 - PDGFB	-	-	-	-	22	39167908	intergenic_variant	Multiple myeloma and monoclonal gammopathy	26007630
rs57968458	AL353996.1 - TBC1D27P	-	-	A	0.098	17	16916785	intergenic_variant	Multiple myeloma and monoclonal gammopathy	26007630
rs1572072	LINC00352 - TNFRSF19	-	-	-	0.74	13	23553071	intergenic_variant	Nasopharyngeal carcinoma	20512145
rs28421666	HLA-DRB1 - HLA-DQA1	ENSP00000405797	-	-	0.87	6	32624960	intergenic_variant	Nasopharyngeal carcinoma	27436580
rs2853668	TERT - MIR4457	ENSP00000309572	-	-	-	5	1299910	intergenic_variant	Nasopharyngeal carcinoma	26545403
rs29232	SUMO2P1 - MOG	-	-	A	0.46	6	29643654	intergenic_variant	Nasopharyngeal carcinoma	19664746
rs9482849	THEMIS - PTPRK	ENSP00000357196	-	C	0.15	6	127967391	intergenic_variant	Nodular sclerosis Hodgkin lymphoma	29196614
rs1108143	ARL4C - LINC01173	-	-	G	0.11	2	234557214	intergenic_variant	Non-cardia gastric cancer	26701879
rs75061358	AC074351.1 - AC006971.1	-	-	G	0.099	7	54848587	intergenic_variant	Non-glioblastoma glioma	28346443
rs10042706	ZSWIM6 - C5orf64	-	-	A	-	5	61565295	intergenic_variant	Non-melanoma skin cancer	29739929
rs10202963	ALS2CR12 - TRAK2	ENSP00000328875	-	G	-	2	201377184	intergenic_variant	Non-melanoma skin cancer	29739929
rs10996738	LINC01515 - CTNNA3	-	-	G	-	10	65864212	intergenic_variant	Non-melanoma skin cancer	29739929
rs11133982	AC091832.1 - LINC01019	-	-	T	-	5	3288331	intergenic_variant	Non-melanoma skin cancer	29739929
rs117382825	CDH15 - SLC22A31	ENSP00000289746	-	C	-	16	89195754	intergenic_variant	Non-melanoma skin cancer	29739929
rs12070203	AL078624.1 - AL137793.2	-	-	C	-	1	228858641	intergenic_variant	Non-melanoma skin cancer	29739929
rs12202284	IRF4 - EXOC2	-	-	A	-	6	471136	intergenic_variant	Non-melanoma skin cancer	23548203
rs13192471	HLA-DQB1 - MTCO3P1	-	-	T	-	6	32703326	intergenic_variant	Non-melanoma skin cancer	29739929
rs13296795	BNC2 - AL358117.1	-	-	A	-	9	16886540	intergenic_variant	Non-melanoma skin cancer	29739929
rs17401449	SNTA1 - CBFA2T2	-	-	A	-	20	33480139	intergenic_variant	Non-melanoma skin cancer	29739929
rs2776353	AP006748.1 - LINC00111	-	-	T	-	21	41668857	intergenic_variant	Non-melanoma skin cancer	29739929
rs28649461	LINC02484 - AC093689.1	-	-	C	-	4	34529002	intergenic_variant	Non-melanoma skin cancer	29739929
rs2921077	AC103957.1 - AC103957.2	-	-	G	-	8	8446992	intergenic_variant	Non-melanoma skin cancer	29739929
rs35202394	AC010904.2 - AC010904.1	-	-	G	-	2	7296186	intergenic_variant	Non-melanoma skin cancer	29739929
rs364635	RNA5SP430 - AC099511.1	-	-	G	-	16	76091412	intergenic_variant	Non-melanoma skin cancer	29739929
rs427370	RNU6-682P - AC087763.1	-	-	C	-	8	8913002	intergenic_variant	Non-melanoma skin cancer	29739929
rs479777	AP003774.4 - CCDC88B	ENSP00000349238	-	T	-	11	64340005	intergenic_variant	Non-melanoma skin cancer	29739929
rs4911466	TRPC4AP - EDEM2	-	-	T	-	20	35102207	intergenic_variant	Non-melanoma skin cancer	29739929
rs60061574	AL358335.2 - AL512360.1	-	-	C	-	14	48718707	intergenic_variant	Non-melanoma skin cancer	29739929
rs6013012	PARD6B - BCAS4	-	-	T	-	20	50775369	intergenic_variant	Non-melanoma skin cancer	29739929
rs6082600	AL121899.1 - TGM3	-	-	T	-	20	2281891	intergenic_variant	Non-melanoma skin cancer	29739929
rs62209647	TPM3P2 - PIGPP3	-	-	G	-	20	33917852	intergenic_variant	Non-melanoma skin cancer	29739929
rs62385132	AC025437.1 - LINC02227	-	-	A	-	5	158281830	intergenic_variant	Non-melanoma skin cancer	29739929
rs6441620	RF00019 - RF00019	-	-	A	-	3	101630800	intergenic_variant	Non-melanoma skin cancer	29739929
rs6709352	THNSL2 - MRPL45P1	-	-	C	-	2	88295054	intergenic_variant	Non-melanoma skin cancer	29739929
rs7852515	SMC2 - TOPORSLP	-	-	G	-	9	104154635	intergenic_variant	Non-melanoma skin cancer	29739929
rs79522206	AC013460.1 - RNU6ATAC37P	-	-	G	-	2	7564729	intergenic_variant	Non-melanoma skin cancer	29739929
rs10029269	AC093722.1 - AC104619.2	-	-	-	-	4	134859217	intergenic_variant	Non-small cell lung cancer	23144319
rs2371030	CPS1 - AC012491.1	-	-	G	0.091	2	210704998	intergenic_variant	Non-small cell lung cancer	23144319
rs6753473	HADHB - ADGRF3	ENSP00000327396	-	G	0.052	2	26303551	intergenic_variant	Non-small cell lung cancer	23144319
rs1454694	LINC02500 - AC093840.1	-	-	C	0.21	4	181276794	intergenic_variant	Non-small cell lung cancer (recurrence rate)	24737549
rs11733008	RF00019 - CHCHD2P7	-	-	-	-	4	87750786	intergenic_variant	Non-small cell lung cancer (survival)	25145502
rs1209950	LINC00114 - ETS2	ENSP00000353344	-	T	-	21	38801604	intergenic_variant	Non-small cell lung cancer (survival)	21079520
rs1789924	ADH1C - ADH7	ENSP00000426083	-	C	-	4	99353129	intergenic_variant	Oral cavity and pharyngeal cancer	21437268
rs1800628	TNF - LTB	ENSP00000410481	-	A	0.07	6	31579073	intergenic_variant	Oral cavity cancer	27749845
rs3129780	HLA-DQB1 - MTCO3P1	-	-	A	0.64	6	32679924	intergenic_variant	Oral cavity cancer	27749845
rs1021455	BAK1P2 - MIR8052	-	-	C	0.811067	11	130558363	intergenic_variant	Oropharynx cancer	27749845
rs111510828	RNU6-1145P - AC108039.1	-	-	G	0.824176	2	61645668	intergenic_variant	Oropharynx cancer	27749845
rs1837494	AC013476.2 - KCNE4	-	-	G	0.631348	2	223036938	intergenic_variant	Oropharynx cancer	27749845
rs1961637	AC013476.2 - KCNE4	-	-	T	0.60149	2	223040390	intergenic_variant	Oropharynx cancer	27749845
rs2216824	CAPN13 - GALNT14	-	-	A	0.0907246	2	30871379	intergenic_variant	Oropharynx cancer	27749845
rs62178732	RNU7-147P - SATB2	-	-	G	0.916861	2	199223244	intergenic_variant	Oropharynx cancer	27749845
rs7870381	HNRNPA1P41 - JAK2	-	-	A	0.57726	9	4970909	intergenic_variant	Oropharynx cancer	27749845
rs12794435	AC087373.1 - RPL36AP40	-	-	-	-	11	25186158	intergenic_variant	Ovarian cancer	20852632
rs3814113	BNC2 - AL358117.1	-	-	-	0.68	9	16915023	intergenic_variant	Ovarian cancer	23535730
rs7521902	WNT4 - MIR4418	-	-	-	-	1	22164231	intergenic_variant	Ovarian cancer	20852632
rs62274041	METTL15P1 - LINC00886	-	-	G	0.0481682	3	156717851	intergenic_variant	Ovarian cancer in BRCA1 mutation carriers	28346442
rs17248137	BTC - HSPE1P23	-	-	G	-	4	74883331	intergenic_variant	Overall survival in osteosarcoma	29210060
rs4955138	RPSAP11 - AC097639.1	-	-	G	-	3	32207470	intergenic_variant	Overall survival in osteosarcoma	29210060
rs10899426	INTS4 - KCTD14	-	-	-	-	11	78008566	intergenic_variant	Overall survival in serous epithelial ovarian cancer treated with paclitaxel and cisplatin	28935272
rs17548007	ASCL1 - AC068643.1	-	-	-	-	12	102981636	intergenic_variant	Overall survival in serous epithelial ovarian cancer treated with paclitaxel and cisplatin	28935272
rs2050203	GAPDHP53 - SYNDIG1	-	-	-	-	20	24451198	intergenic_variant	Overall survival in serous epithelial ovarian cancer treated with paclitaxel and cisplatin	28935272
rs4618572	FOXF2 - RN7SL352P	-	-	-	-	6	1492427	intergenic_variant	Overall survival in serous epithelial ovarian cancer treated with paclitaxel and cisplatin	28935272
rs868767	RASA2 - AC092978.1	-	-	-	-	3	141658488	intergenic_variant	Overall survival in serous epithelial ovarian cancer treated with paclitaxel and cisplatin	28935272
rs1000589	LINC00376 - LINC00395	-	-	T	0.53	13	63567780	intergenic_variant	Pancreatic cancer	23180869
rs1000589	LINC00376 - LINC00395	-	-	T	-	13	63567780	intergenic_variant	Pancreatic cancer	28470677
rs10088262	ANXA13 - FAM91A1	-	-	A	0.34	8	123753462	intergenic_variant	Pancreatic cancer	20686608
rs10734079	AL390763.1 - AL355537.1	-	-	T	-	10	128890376	intergenic_variant	Pancreatic cancer	28470677
rs10741177	AL390763.1 - AL355537.1	-	-	C	-	10	128884838	intergenic_variant	Pancreatic cancer	28470677
rs10764826	AL390763.1 - AL355537.1	-	-	A	-	10	128888212	intergenic_variant	Pancreatic cancer	28470677
rs10829514	AL390763.1 - AL355537.1	-	-	T	-	10	128887811	intergenic_variant	Pancreatic cancer	28470677
rs10829515	AL390763.1 - AL355537.1	-	-	C	-	10	128888461	intergenic_variant	Pancreatic cancer	28470677
rs10919791	AL445687.2 - RNU6-716P	-	-	-	-	1	199996040	intergenic_variant	Pancreatic cancer	25086665
rs10974531	RNU6-694P - SLC1A1	-	-	A	-	9	4426631	intergenic_variant	Pancreatic cancer	22158540
rs10991043	AL590381.1 - SMC2-AS1	-	-	C	0.36	9	104035107	intergenic_variant	Pancreatic cancer	29422604
rs11016537	AL390763.1 - AL355537.1	-	-	A	-	10	128887353	intergenic_variant	Pancreatic cancer	28470677
rs1165805	MTND3P4 - ARL2BPP7	-	-	A	-	9	101906017	intergenic_variant	Pancreatic cancer	28470677
rs1182933	C12orf43 - OASL	ENSP00000288757	-	T	0.3	12	121016819	intergenic_variant	Pancreatic cancer	29422604
rs12478462	ARL6IP6 - AC009969.1	-	-	G	0.22	2	152798206	intergenic_variant	Pancreatic cancer	29422604
rs12786130	AC100771.1 - LIN7C	-	-	-	-	11	27484407	intergenic_variant	Pancreatic cancer	28470677
rs1352757	LINC00376 - LINC00395	-	-	G	-	13	63542441	intergenic_variant	Pancreatic cancer	28470677
rs1408536	AL390763.1 - AL355537.1	-	-	A	-	10	128879482	intergenic_variant	Pancreatic cancer	28470677
rs1408537	AL390763.1 - AL355537.1	-	-	C	-	10	128882085	intergenic_variant	Pancreatic cancer	28470677
rs1486134	ETAA1 - AC007422.1	ENSP00000272342	-	G	0.28	2	67412637	intergenic_variant	Pancreatic cancer	29422604
rs1517037	SEC11C - GRP	-	-	C	0.82	18	59211042	intergenic_variant	Pancreatic cancer	29422604
rs1547374	TFF2 - TFF1	ENSP00000291527	-	A	-	21	42358786	intergenic_variant	Pancreatic cancer	22158540
rs1630858	MTND3P4 - ARL2BPP7	-	-	C	-	9	101910258	intergenic_variant	Pancreatic cancer	28470677
rs17077369	RNU6-67P - SLITRK1	-	-	G	-	13	83861212	intergenic_variant	Pancreatic cancer	28470677
rs17275283	AP003066.1 - MED28P5	-	-	C	-	11	96970814	intergenic_variant	Pancreatic cancer	28470677
rs1886449	RNY1P8 - AL162376.1	-	-	A	0.38	13	73357977	intergenic_variant	Pancreatic cancer	20686608
rs1924687	AL390763.1 - AL355537.1	-	-	A	-	10	128886429	intergenic_variant	Pancreatic cancer	28470677
rs1944782	AP003066.1 - MED28P5	-	-	G	-	11	96938030	intergenic_variant	Pancreatic cancer	28470677
rs1944788	AP003066.1 - MED28P5	-	-	C	-	11	96947703	intergenic_variant	Pancreatic cancer	28470677
rs2039553	LINC01068 - LINC01038	-	-	A	0.27	13	79725587	intergenic_variant	Pancreatic cancer	20686608
rs2152155	AL390763.1 - AL355537.1	-	-	C	-	10	128886296	intergenic_variant	Pancreatic cancer	28470677
rs2218400	LINC00376 - LINC00395	-	-	A	-	13	63564941	intergenic_variant	Pancreatic cancer	28470677
rs2816938	RNU6-609P - NR5A2	-	-	A	0.23	1	200016240	intergenic_variant	Pancreatic cancer	29422604
rs4269383	RNU7-152P - MIR1202	-	-	C	-	6	155876368	intergenic_variant	Pancreatic cancer	22158540
rs4757645	GTF2H1 - MIR3159	-	-	C	-	11	18372298	intergenic_variant	Pancreatic cancer	28470677
rs4780973	RPL21P119 - LINC02177	-	-	C	0.69	16	9301482	intergenic_variant	Pancreatic cancer	28470677
rs4927850	AC024937.2 - TFRC	ENSP00000414015	-	A	-	3	196024759	intergenic_variant	Pancreatic cancer	22158540
rs6537481	PRMT5P1 - EDNRA	-	-	A	0.75	4	147474942	intergenic_variant	Pancreatic cancer	29422604
rs6879627	AC126768.3 - RF00019	-	-	G	0.52	5	2109787	intergenic_variant	Pancreatic cancer	20686608
rs7076689	AL390763.1 - AL355537.1	-	-	A	-	10	128889433	intergenic_variant	Pancreatic cancer	28470677
rs7200646	LINC01081 - LINC00917	-	-	C	0.34	16	86301745	intergenic_variant	Pancreatic cancer	29422604
rs7330800	LINC00376 - LINC00395	-	-	C	-	13	63573938	intergenic_variant	Pancreatic cancer	28470677
rs7832232	RNF5P1 - AC016813.1	-	-	A	0.45	8	38611785	intergenic_variant	Pancreatic cancer	20686608
rs823918	MTND3P4 - ARL2BPP7	-	-	G	-	9	101901014	intergenic_variant	Pancreatic cancer	28470677
rs823920	MTND3P4 - ARL2BPP7	-	-	G	-	9	101900303	intergenic_variant	Pancreatic cancer	28470677
rs9363918	LINC02549 - AL606923.1	-	-	A	-	6	68432116	intergenic_variant	Pancreatic cancer	22158540
rs9502893	LINC01394 - AL034346.1	-	-	G	0.35	6	1339954	intergenic_variant	Pancreatic cancer	20686608
rs9539806	LINC00376 - LINC00395	-	-	G	-	13	63548486	intergenic_variant	Pancreatic cancer	28470677
rs9543325	RNY1P8 - AL162376.1	-	-	C	0.37	13	73342491	intergenic_variant	Pancreatic cancer	29422604
rs9573163	RNY1P8 - AL162376.1	-	-	G	0.43	13	73334709	intergenic_variant	Pancreatic cancer	22158540
rs9593831	RNU6-67P - SLITRK1	-	-	T	-	13	83804984	intergenic_variant	Pancreatic cancer	28470677
rs962856	AC023115.1 - ETAA1	-	-	C	0.379	2	67366671	intergenic_variant	Pancreatic cancer	26098869
rs1874564	SOWAHB - SEPT11	-	-	G	0.69	4	76936952	intergenic_variant	Papillary thyroid cancer	28703219
rs72753537	FOXE1 - TRMO	-	-	C	0.07	9	97898464	intergenic_variant	Papillary thyroid cancer	28703219
rs2936519	AGPAT5 - XKR5	-	-	A	-	8	6781719	intergenic_variant	Progression free survival in metastatic colorectal cancer (CAPOX-B vs CAPOX-B plus cetuximab)	26222057
rs10832063	PTH - HMGN2P36	-	-	-	-	11	13553087	intergenic_variant	Progression free survival in serous epithelial ovarian cancer treated with carboplatin and paclitaxel	28935272
rs10899426	INTS4 - KCTD14	-	-	-	-	11	78008566	intergenic_variant	Progression free survival in serous epithelial ovarian cancer treated with carboplatin and paclitaxel	28935272
rs10009409	RNU4ATAC9P - RNU6ATAC5P	-	-	T	0.31	4	72989536	intergenic_variant	Prostate cancer	29892016
rs10090154	CASC8 - CASC11	-	-	T	0.08	8	127519892	intergenic_variant	Prostate cancer	22923026
rs10460109	TSHZ1 - AC116003.3	-	-	T	0.42	18	75324210	intergenic_variant	Prostate cancer	29892016
rs10503733	SINHCAFP3 - NKX3-1	ENSP00000370253	-	T	-	8	23676505	intergenic_variant	Prostate cancer	22923026
rs10774740	AC010183.2 - LINC02459	-	-	G	0.6	12	114228397	intergenic_variant	Prostate cancer	25939597
rs10793821	RNU6-456P - LINC01843	-	-	T	0.57	5	134500518	intergenic_variant	Prostate cancer	29892016
rs10875943	TUBA1C - AC125611.4	-	-	C	0.29	12	49282227	intergenic_variant	Prostate cancer	29892016
rs10896449	AP003071.2 - MYEOV	-	-	G	0.52	11	69227200	intergenic_variant	Prostate cancer	18264096
rs10993994	MSMB - RPL23AP61	ENSP00000351363	-	T	0.38	10	46046326	intergenic_variant	Prostate cancer	29892016
rs11003686	RNA5SP318 - AL365496.1	-	-	A	0.1	10	53578095	intergenic_variant	Prostate cancer	29356057
rs11199874	LINC01153 - RN7SKP167	-	-	-	-	10	121273005	intergenic_variant	Prostate cancer	22130093
rs11228565	AP003071.2 - MYEOV	-	-	A	0.2	11	69211113	intergenic_variant	Prostate cancer	19767754
rs11480453	COMMD7 - DNMT3B	ENSP00000328547	-	C	0.6	20	32759707	intergenic_variant	Prostate cancer	29892016
rs11650494	AC004797.1 - MIR6129	-	-	A	0.08	17	49267824	intergenic_variant	Prostate cancer	29892016
rs118005503	RNA5SP471 - RNU6-967P	-	-	G	0.91	19	31676897	intergenic_variant	Prostate cancer	29892016
rs11986220	CASC8 - CASC11	-	-	A	0.099	8	127519444	intergenic_variant	Prostate cancer	26034056
rs12095604	GBP1P1 - LRRC8B	-	-	C	0.1	1	89431556	intergenic_variant	Prostate cancer	29356057
rs12198220	CDKAL1 - AL031767.1	-	-	T	0.74	6	21330062	intergenic_variant	Prostate cancer	25939597
rs12270641	AP003071.2 - MYEOV	-	-	T	0.45	11	69244777	intergenic_variant	Prostate cancer	27262462
rs1270884	LINC02459 - TBX5	-	-	A	0.48	12	114247766	intergenic_variant	Prostate cancer	29892016
rs12956892	OACYLP - AC040963.1	-	-	T	0.3	18	59079083	intergenic_variant	Prostate cancer	29892016
rs1327301	AL158055.1 - NUDT11	-	-	-	-	X	51467205	intergenic_variant	Prostate cancer	19767753
rs148184576	LINC01794 - HNRNPA1P57	-	-	A	0.94	2	41094221	intergenic_variant	Prostate cancer	29356057
rs1512268	SINHCAFP3 - NKX3-1	-	-	T	-	8	23668950	intergenic_variant	Prostate cancer	26443449
rs1529276	SLC10A2 - LINC01309	-	-	-	-	13	103275657	intergenic_variant	Prostate cancer	17903305
rs17023900	PPATP1 - AC107204.1	-	-	G	0.07	3	87085650	intergenic_variant	Prostate cancer	25939597
rs1775148	RAB29 - SLC41A1	ENSP00000356105	-	C	0.27	1	205788696	intergenic_variant	Prostate cancer	25217961
rs201158093	AC092142.1 - MPHOSPH6	ENSP00000258169	-	TAA	0.44	16	82145289	intergenic_variant	Prostate cancer	29892016
rs2151715	AKAP8P1 - AL451129.1	-	-	G	0.7	9	11130398	intergenic_variant	Prostate cancer	29356057
rs234439	LINC02304 - LINC02325	-	-	G	0.79	14	97356528	intergenic_variant	Prostate cancer	29356057
rs2659124	AC011523.1 - KLK3	ENSP00000314151	-	T	0.854	19	50851341	intergenic_variant	Prostate cancer	26034056
rs2660753	PPATP1 - AC107204.1	-	-	T	0.1	3	87061524	intergenic_variant	Prostate cancer	29892016
rs2928679	SLC25A37 - RNU4-71P	-	-	A	0.44	8	23581462	intergenic_variant	Prostate cancer	29892016
rs3096702	NOTCH4 - AL662796.1	ENSP00000364163	-	A	0.38	6	32224554	intergenic_variant	Prostate cancer	29892016
rs3123078	RPL23AP61 - AGAP7P	-	-	-	-	10	46070851	intergenic_variant	Prostate cancer	19767753
rs345013	AC011592.1 - LARP7P4	-	-	-	-	3	145456001	intergenic_variant	Prostate cancer	17903305
rs34925593	CDCA7 - AC073465.1	ENSP00000306968	-	C	0.48	2	173369819	intergenic_variant	Prostate cancer	29892016
rs376592364	AP003071.2 - MYEOV	-	-	T	0.52	11	69244226	intergenic_variant	Prostate cancer	26034056
rs4242382	CASC8 - CASC11	-	-	A	0.1	8	127505328	intergenic_variant	Prostate cancer	25939597
rs4242384	CASC8 - CASC11	-	-	C	-	8	127506309	intergenic_variant	Prostate cancer	21743057
rs4741206	AL592227.1 - AL589678.1	-	-	G	0.78	9	12079333	intergenic_variant	Prostate cancer	29356057
rs4749884	LINC00709 - HSP90AB7P	-	-	C	0.533	10	9602837	intergenic_variant	Prostate cancer	26443449
rs4775302	MTND5P40 - RF01182	-	-	-	-	15	46347610	intergenic_variant	Prostate cancer	22130093
rs5799921	RNU6-148P - AC084200.1	-	-	GA	0.68	12	89766754	intergenic_variant	Prostate cancer	29892016
rs5919432	BMI1P1 - AL157700.1	-	-	T	0.8	X	67801708	intergenic_variant	Prostate cancer	29892016
rs5945572	AL158055.1 - NUDT11	ENSP00000469526	-	A	0.35	X	51486831	intergenic_variant	Prostate cancer	18264098
rs61005944	AC092809.2 - AC092809.4	-	-	CT	0.22	1	224217786	intergenic_variant	Prostate cancer	29356057
rs61088131	POU2F2 - DEDD2	ENSP00000470082	-	T	0.82	19	42196795	intergenic_variant	Prostate cancer	29892016
rs651164	SLC22A1 - AL645733.1	ENSP00000355930	-	G	-	6	160160342	intergenic_variant	Prostate cancer	21743057
rs6545977	OTX1 - AC009501.3	-	-	-	-	2	63074029	intergenic_variant	Prostate cancer	19767753
rs6625711	TEX11 - SLC7A3	-	-	A	0.41	X	70920000	intergenic_variant	Prostate cancer	25217961
rs6869841	AC008632.1 - AC008663.1	-	-	A	0.21	5	173512423	intergenic_variant	Prostate cancer	23535732
rs7127900	MIR4686 - ASCL2	-	-	A	0.2	11	2212344	intergenic_variant	Prostate cancer	29892016
rs7130881	AP003071.2 - MYEOV	-	-	G	-	11	69228491	intergenic_variant	Prostate cancer	21743057
rs7241993	SALL3 - ATP9B	-	-	C	0.69	18	79013973	intergenic_variant	Prostate cancer	29892016
rs7258285	AC006115.1 - OR5AH1P	-	-	G	0.7	19	56687205	intergenic_variant	Prostate cancer	29356057
rs7325069	AL139384.2 - ATP11AUN	-	-	G	0.62	13	112620498	intergenic_variant	Prostate cancer	29356057
rs73408421	AL589678.1 - JKAMPP1	-	-	A	0.76	9	12184024	intergenic_variant	Prostate cancer	29356057
rs75823044	LINC00399 - LINC00676	-	-	T	0.02	13	109708437	intergenic_variant	Prostate cancer	29117387
rs7584330	AC112721.2 - MLPH	-	-	C	0.22	2	237478585	intergenic_variant	Prostate cancer	21743467
rs7629490	AC107204.1 - MIR4795	-	-	T	-	3	87192347	intergenic_variant	Prostate cancer	21743057
rs76861935	AC010267.1 - AC093534.1	-	-	C	0.86	5	116942357	intergenic_variant	Prostate cancer	29356057
rs7837688	CASC8 - CASC11	-	-	-	-	8	127527115	intergenic_variant	Prostate cancer	20676098
rs7929962	AP003071.2 - MYEOV	-	-	T	0.51	11	69218116	intergenic_variant	Prostate cancer	25939597
rs7931342	AP003071.2 - MYEOV	-	-	G	0.5	11	69227030	intergenic_variant	Prostate cancer	29892016
rs80130819	AC004801.4 - AC004801.6	ENSP00000447342	-	A	0.91	12	48025835	intergenic_variant	Prostate cancer	29892016
rs8093567	SMUG1P1 - AC090227.2	-	-	T	0.84	18	49679976	intergenic_variant	Prostate cancer	29356057
rs8093601	MBD2 - AC093462.1	-	-	C	0.44	18	54246103	intergenic_variant	Prostate cancer	29892016
rs817826	RAD23B - LINC01509	-	-	C	0.084	9	107394019	intergenic_variant	Prostate cancer	23023329
rs9287719	AC007249.1 - NOL10	ENSP00000371101	-	C	0.47	2	10570604	intergenic_variant	Prostate cancer	29892016
rs9296068	HLA-DOA - HLA-DPA1	-	-	T	0.65	6	33020918	intergenic_variant	Prostate cancer	29892016
rs9600079	RNU6-66P - RNU4-10P	-	-	T	-	13	73154002	intergenic_variant	Prostate cancer	26443449
rs10793821	RNU6-456P - LINC01843	-	-	T	-	5	134500518	intergenic_variant	Prostate cancer (advanced)	29892016
rs10845938	GNAI2P1 - RPL30P11	-	-	G	1.11	12	14263984	intergenic_variant	Prostate cancer (early onset)	29892016
rs11228583	AP003071.2 - MYEOV	-	-	T	0.52	11	69241647	intergenic_variant	Prostate cancer (early onset)	24740154
rs114997855	LINC01936 - AC073255.1	-	-	A	0.02	2	30399958	intergenic_variant	Prostate cancer (survival)	26307654
rs723557	Z82209.2 - AL662814.1	-	-	G	0.08	X	127519376	intergenic_variant	Prostate cancer (survival)	26307654
rs11138220	CHCHD2P9 - AL358975.1	-	-	-	-	9	79445613	intergenic_variant	Rectal cancer	25866641
rs1555895	AL157709.1 - LARP4B	-	-	-	-	10	791467	intergenic_variant	Rectal cancer	25866641
rs1570271	PPIAP39 - HABP2	-	-	-	-	10	113528742	intergenic_variant	Rectal cancer	25866641
rs1573948	AL136361.1 - BTF3P7	-	-	-	-	6	6786192	intergenic_variant	Rectal cancer	25866641
rs338389	AC009292.2 - AC022254.1	-	-	-	-	15	67967670	intergenic_variant	Rectal cancer	25866641
rs6854845	BTC - HSPE1P23	-	-	-	-	4	74821455	intergenic_variant	Rectal cancer	25866641
rs9419702	TCERG1L - LINC01164	-	-	-	-	10	131698817	intergenic_variant	Rectal cancer	25866641
rs10936602	LRRC34 - LRRIQ4	ENSP00000342188	-	T	0.73	3	169818849	intergenic_variant	Renal cell carcinoma	28598434
rs11263654	AP005233.1 - AP000439.3	-	-	C	-	11	69423355	intergenic_variant	Renal cell carcinoma	25826619
rs11813268	STN1 - SLK	ENSP00000224950	-	T	0.16	10	103922538	intergenic_variant	Renal cell carcinoma	28598434
rs13376700	CDKN2C - MIR4421	-	-	-	-	1	51011971	intergenic_variant	Renal cell carcinoma	28598434
rs4980785	AP005233.1 - AP000439.3	-	-	-	-	11	69419726	intergenic_variant	Renal cell carcinoma	22010048
rs67311347	ZNF619 - RNU5B-2P	ENSP00000411132	-	G	0.69	3	40491752	intergenic_variant	Renal cell carcinoma	28598434
rs13113999	TLL1 - RF00019	-	-	T	0.515696	4	166265894	intergenic_variant	Serous borderline ovarian cancer	28346442
rs7902587	STN1 - SLK	-	-	T	0.0975691	10	103934543	intergenic_variant	Serous borderline ovarian cancer	28346442
rs62274041	METTL15P1 - LINC00886	-	-	G	0.0481682	3	156717851	intergenic_variant	Serous invasive ovarian cancer	28346442
rs8037137	RCCD1 - PRC1	ENSP00000377793	-	C	0.133619	15	90963407	intergenic_variant	Serous invasive ovarian cancer	28346442
rs10456332	ZNF322 - AL513548.1	-	-	A	0.901037	6	26685903	intergenic_variant	Small cell lung carcinoma	28604730
rs114033761	RNU6-1133P - C6orf15	-	-	C	0.119525	6	31093784	intergenic_variant	Small cell lung carcinoma	28604730
rs114719647	UBQLN1P1 - MICC	-	-	T	0.318141	6	30414391	intergenic_variant	Small cell lung carcinoma	28604730
rs115867638	AL645939.4 - AL645939.3	-	-	T	0.217425	6	29760793	intergenic_variant	Small cell lung carcinoma	28604730
rs116039120	TMEM179 - AL583722.3	-	-	C	0.019935	14	104637421	intergenic_variant	Small cell lung carcinoma	28604730
rs12981718	VSTM1 - TARM1	ENSP00000343366	-	A	0.0715534	19	54064604	intergenic_variant	Small cell lung carcinoma	28604730
rs138600791	AC128689.1 - AC092989.1	-	-	C	0.0122653	3	135461153	intergenic_variant	Small cell lung carcinoma	28604730
rs140394255	UBE2G1 - SPNS3	-	-	A	0.0750617	17	4424688	intergenic_variant	Small cell lung carcinoma	28604730
rs141670911	AL121936.1 - ABT1	-	-	A	0.904848	6	26581030	intergenic_variant	Small cell lung carcinoma	28604730
rs141877527	AL353600.1 - AC018980.1	-	-	G	0.0131924	10	33497992	intergenic_variant	Small cell lung carcinoma	28604730
rs1703426	AC005178.1 - WSPAR	-	-	C	0.825064	5	133849844	intergenic_variant	Small cell lung carcinoma	28604730
rs3134425	UBASH3B - CRTAM	ENSP00000227348	-	C	0.619024	11	122838470	intergenic_variant	Small cell lung carcinoma	28604730
rs55656647	AC104803.1 - LINC00290	-	-	C	0.0877232	4	181038635	intergenic_variant	Small cell lung carcinoma	28604730
rs77028233	AC084365.1 - AC112481.1	-	-	A	0.05861	12	90637859	intergenic_variant	Small cell lung carcinoma	28604730
rs79669866	MARCH1 - AC074198.2	-	-	A	0.0100591	4	164402797	intergenic_variant	Small cell lung carcinoma	28604730
rs2540513	YPEL5P3 - RN7SL88P	-	-	-	-	12	96098670	intergenic_variant	Small intestine neuroendocrine tumor	27492634
rs716274	DYNC2H1 - AP002989.1	-	-	G	-	11	103547430	intergenic_variant	Small-cell lung cancer (survival)	21118971
rs12296850	SLC17A8 - NR1H4	ENSP00000316909	-	A	0.744	12	100426307	intergenic_variant	Squamous cell carcinoma	23341777
rs6791479	TPRG1 - TP63	-	-	T	0.43	3	189487243	intergenic_variant	Squamous cell carcinoma	26829030
rs74664507	BNC2 - AL358117.1	-	-	-	0.56	9	16913838	intergenic_variant	Squamous cell carcinoma	26829030
rs111537197	LINC01987 - LINC01973	-	-	C	0.0447267	17	77825619	intergenic_variant	Squamous cell lung carcinoma	28604730
rs113211131	CDCA7L - RAPGEF5	-	-	G	0.901047	7	22030019	intergenic_variant	Squamous cell lung carcinoma	28604730
rs114665747	NOTCH4 - AL662796.1	-	-	T	0.0987246	6	32231204	intergenic_variant	Squamous cell lung carcinoma	28604730
rs115390513	HCG27 - AL662844.1	ENSP00000453364	-	C	0.105346	6	31208169	intergenic_variant	Squamous cell lung carcinoma	28604730
rs116238841	AC016717.2 - AC016717.3	-	-	A	0.0305468	2	225757505	intergenic_variant	Squamous cell lung carcinoma	28604730
rs116310021	UBQLN1P1 - MICC	-	-	C	0.0980593	6	30383571	intergenic_variant	Squamous cell lung carcinoma	28604730
rs1164302	AC011592.1 - LARP7P4	-	-	C	0.0160971	3	144658358	intergenic_variant	Squamous cell lung carcinoma	28604730
rs116461399	NOP56P1 - AL662890.1	-	-	C	0.097015	6	28828294	intergenic_variant	Squamous cell lung carcinoma	28604730
rs117534741	RNU4-66P - RIMS1	-	-	A	0.0248125	6	71674838	intergenic_variant	Squamous cell lung carcinoma	28604730
rs117723999	AP1S2P1 - RN7SKP104	-	-	T	0.0155384	7	97468107	intergenic_variant	Squamous cell lung carcinoma	28604730
rs118166185	TEX29 - AL359649.1	-	-	G	0.956338	13	111451555	intergenic_variant	Squamous cell lung carcinoma	28604730
rs12957236	RNA5SP455 - KRT8P5	-	-	T	0.252375	18	44319280	intergenic_variant	Squamous cell lung carcinoma	28604730
rs13201294	CD83P1 - RNU6-471P	-	-	T	0.0896835	6	27588362	intergenic_variant	Squamous cell lung carcinoma	28604730
rs13218875	OR2B2 - OR2W6P	ENSP00000304419	-	T	0.0812661	6	27916234	intergenic_variant	Squamous cell lung carcinoma	28604730
rs139285835	C6orf48 - NEU1	-	-	T	0.0943133	6	31850331	intergenic_variant	Squamous cell lung carcinoma	28604730
rs142618987	LINC02569 - GNL1	ENSP00000365806	-	G	0.108856	6	30540143	intergenic_variant	Squamous cell lung carcinoma	28604730
rs148696809	LINC01556 - KRT18P1	-	-	C	0.0867192	6	28966575	intergenic_variant	Squamous cell lung carcinoma	28604730
rs148861668	HLA-DQB2 - HLA-DOB	-	-	T	0.0917095	6	32788876	intergenic_variant	Squamous cell lung carcinoma	28604730
rs149949	OR2W2P - OR2B7P	-	-	C	0.102171	6	28043738	intergenic_variant	Squamous cell lung carcinoma	28604730
rs150340921	LINC01712 - LINC01725	-	-	T	0.0129424	1	83471638	intergenic_variant	Squamous cell lung carcinoma	28604730
rs150350430	AC122694.1 - EMB	-	-	G	0.0174754	5	46219082	intergenic_variant	Squamous cell lung carcinoma	28604730
rs151066755	AC104465.1 - AC092810.3	-	-	G	0.0229685	1	209017129	intergenic_variant	Squamous cell lung carcinoma	28604730
rs252152	AC005740.2 - NDFIP1	-	-	A	0.34634	5	142066209	intergenic_variant	Squamous cell lung carcinoma	28604730
rs2674946	AC005303.1 - LINC02093	-	-	T	0.279089	17	13163502	intergenic_variant	Squamous cell lung carcinoma	28604730
rs34783982	KRT18P47 - AC107954.1	-	-	G	0.705069	15	88971932	intergenic_variant	Squamous cell lung carcinoma	28604730
rs35768595	MIR3143 - RPL10P2	-	-	T	0.0760103	6	27174125	intergenic_variant	Squamous cell lung carcinoma	28604730
rs4453114	AKR1C6P - RF00096	ENSP00000412248	-	C	0.0508335	10	4918829	intergenic_variant	Squamous cell lung carcinoma	28604730
rs71537559	VN1R10P - ZNF204P	-	-	C	0.0774216	6	27342000	intergenic_variant	Squamous cell lung carcinoma	28604730
rs72828912	HNRNPA1P58 - NRSN1	-	-	A	0.0274071	6	24091324	intergenic_variant	Squamous cell lung carcinoma	28604730
rs72949976	LINC01953 - AC079610.3	-	-	T	0.37741	2	213169380	intergenic_variant	Squamous cell lung carcinoma	28604730
rs77710113	ADAR - KCNN3	-	-	T	0.941967	1	154646147	intergenic_variant	Squamous cell lung carcinoma	28604730
rs78663305	AL023755.1 - XCL2	-	-	A	0.882049	1	168528503	intergenic_variant	Squamous cell lung carcinoma	28604730
rs9602270	RNU6-67P - SLITRK1	-	-	T	0.0486086	13	83706928	intergenic_variant	Squamous cell lung carcinoma	28604730
rs4624820	AC091825.1 - SPRY4	-	-	-	0.54	5	142302223	intergenic_variant	Testicular germ cell cancer	20543847
rs4635969	TERT - MIR4457	-	-	T	0.19	5	1308437	intergenic_variant	Testicular germ cell cancer	20543847
rs1009647	ATG14 - TBPL2	ENSP00000247178	-	G	0.73	14	55413329	intergenic_variant	Testicular germ cell tumor	28604728
rs10510452	LINC00690 - DAZL	ENSP00000250863	-	A	0.7	3	16583541	intergenic_variant	Testicular germ cell tumor	28604728
rs11155671	KATNA1 - LATS1	ENSP00000356381	-	G	0.66	6	149650996	intergenic_variant	Testicular germ cell tumor	28604728
rs11769858	NCAPG2 - AC019084.1	ENSP00000386569	-	T	0.3	7	158708801	intergenic_variant	Testicular germ cell tumor	28604732
rs12912292	PRTG - AC009997.1	ENSP00000373937	-	A	0.52	15	55746509	intergenic_variant	Testicular germ cell tumor	28604732
rs147686985	AC069439.1 - PPIAP74	-	-	C	0.02	3	167011129	intergenic_variant	Testicular germ cell tumor	26503584
rs1510272	SSR3 - TIPARP-AS1	-	-	T	0.26	3	156582935	intergenic_variant	Testicular germ cell tumor	28604732
rs17689040	SUGCT - LINC01450	-	-	G	0.43	7	40880714	intergenic_variant	Testicular germ cell tumor	28604728
rs2195987	AC011503.1 - RNA5-8SP4	-	-	C	0.83	19	23966743	intergenic_variant	Testicular germ cell tumor	28604728
rs4599029	AC008753.1 - AC008753.3	-	-	G	0.74	19	53781435	intergenic_variant	Testicular germ cell tumor	28604728
rs4624820	AC091825.1 - SPRY4	-	-	G	0.56	5	142302223	intergenic_variant	Testicular germ cell tumor	28604728
rs4699052	CENPE - LINC02428	-	-	C	0.61	4	103216633	intergenic_variant	Testicular germ cell tumor	19483681
rs116909374	AL162511.1 - MBIP	-	-	T	0.034	14	36269155	intergenic_variant	Thyroid cancer	28195142
rs1588635	AL445531.1 - PTCSC2	-	-	A	0.396	9	97775520	intergenic_variant	Thyroid cancer	28195142
rs7902587	STN1 - SLK	-	-	T	0.109	10	103934543	intergenic_variant	Thyroid cancer	28195142
rs944289	PTCSC3 - AL162511.1	-	-	T	0.57	14	36180040	intergenic_variant	Thyroid cancer	19198613
rs965513	AL445531.1 - PTCSC2	-	-	A	0.34	9	97793827	intergenic_variant	Thyroid cancer	25855579
rs265548	FCHO1 - B3GNT3	ENSP00000321874	-	C	0.26	19	17791525	intergenic_variant	Tumor biomarkers	23300138
rs3760775	FUT6 - FUT3	ENSP00000313398	-	T	0.33	19	5841345	intergenic_variant	Tumor biomarkers	23300138
rs3760776	FUT6 - FUT3	ENSP00000313398	-	T	0.2	19	5839735	intergenic_variant	Tumor biomarkers	23300138
rs710521	TP63 - P3H2	-	-	A	0.73	3	189928144	intergenic_variant	Urinary bladder cancer	20348956
rs116446171	IRF4 - EXOC2	ENSP00000230449	-	G	0.019	6	484453	intergenic_variant	WaldenstrÃ¶m macroglobulinemia / lymphoplasmacytic lymphoma	30305637
rs117410836	LINC02318 - AL133467.2	-	-	C	0.027	14	95585637	intergenic_variant	WaldenstrÃ¶m macroglobulinemia / lymphoplasmacytic lymphoma	30305637
rs179159	SYNE3 - AL133467.1	-	-	A	0.247	14	95506111	intergenic_variant	WaldenstrÃ¶m macroglobulinemia / lymphoplasmacytic lymphoma	30305637
rs3755132	AC008278.2 - DDX1	ENSP00000370745	-	G	0.14	2	15589696	intergenic_variant	Wilms tumor	22544364
rs807624	DDX1 - AC008278.1	-	-	A	0.35	2	15642347	intergenic_variant	Wilms tumor	22544364
rs10114408 x rs4779584	AL442224.1 - BARX1 x SCG5 - AC090877.2	-	-	-	0.76	9 x 15	93868852 x 32702555	intergenic_variant x intergenic_variant	Colorectal cancer (SNP x SNP interaction)	23300701
rs17730929 x rs7136702	RPS23P3 - RNU6-699P x LARP4 - DIP2B	-	-	-	0.9	4 x 12	66491736 x 50486433	intergenic_variant x intergenic_variant	Colorectal cancer (SNP x SNP interaction)	23300701
rs367615 x rs10795668	KRT18P42 - AC012603.1 x RNA5SP299 - AL355333.1	-	-	-	0.73	5 x 10	109613236 x 8659256	intergenic_variant x intergenic_variant	Colorectal cancer (SNP x SNP interaction)	23300701
rs10057387 x rs2111505	AC022217.4 - AC110011.1 x RNA5SP472 - ZNF507	-	-	G;A	-	5 x 19	172803000 x 32288713	intergenic_variant x intergenic_variant	Nasopharyngeal carcinoma (SNP x SNP interaction)	24376627
rs12120788 x rs489631	AL138900.1 - AL138900.3 x AC023983.2 - IMPACT	-	-	C;G	-	1 x 18	157267584 x 24409060	intergenic_variant x intergenic_variant	Nasopharyngeal carcinoma (SNP x SNP interaction)	24376627
rs1413615 x rs2018259	CRTAC1 - AL355301.1 x PCDH8 - OLFM4	-	-	G;A	-	10 x 13	98043440 x 52949817	intergenic_variant x intergenic_variant	Nasopharyngeal carcinoma (SNP x SNP interaction)	24376627
rs2235718 x rs11102213	FOXCUT - FOXC1 x HENMT1 - PRPF38B	-	-	A;G	-	6 x 1	1607368 x 108678990	intergenic_variant x intergenic_variant	Nasopharyngeal carcinoma (SNP x SNP interaction)	24376627
rs918402 x rs9534199	AC104803.1 - LINC00290 x SPERT - RF00017	-	-	C;A	-	4 x 13	180770585 x 45717391	intergenic_variant x intergenic_variant	Nasopharyngeal carcinoma (SNP x SNP interaction)	24376627
rs982790 x rs816960	LINC01049 - RNU6-75P x FAM155A - AL136964.1	-	-	G;A	-	13 x 13	90579519 x 107870173	intergenic_variant x intergenic_variant	Nasopharyngeal carcinoma (SNP x SNP interaction)	24376627
rs9867490 x rs2894771	AC068633.1 - IGSF11 x AC099654.4 - AC237221.2	-	-	C;G	-	3 x 7	118646010 x 57349862	intergenic_variant x intergenic_variant	Nasopharyngeal carcinoma (SNP x SNP interaction)	24376627
rs16944141 x rs1512268	FAR1P1 - KRT18P27 x SINHCAFP3 - NKX3-1	-	-	-	-	13 x 8	90213292 x 23668950	intergenic_variant x intergenic_variant	Prostate cancer (SNP x SNP interaction)	22219177
rs4591517 x rs4925386	SALL4P5 - RPL24P7 x LAMA5	-	-	-	0.28	3 x 20	23101556 x 62345988	intergenic_variant x intron_variant	Colorectal cancer (SNP x SNP interaction)	23300701
rs6495309 x rs159367	CHRNA3 - CHRNB4 x LINC02057, SMIM15-AS1	-	-	-	-	15 x 5	78622903 x 61201769	intergenic_variant x intron_variant	Lung cancer (SNP x SNP interaction)	30104567
rs10933155 x rs1888469	AC010735.2 - RHBDD1 x ERG	-	-	A;A	-	2 x 21	226822191 x 38527580	intergenic_variant x intron_variant	Nasopharyngeal carcinoma (SNP x SNP interaction)	24376627
rs10974873 x rs12932445	RCL1 - HNRNPA1P41 x ZFHX3	-	-	G;G	-	9 x 16	4943454 x 73035989	intergenic_variant x intron_variant	Nasopharyngeal carcinoma (SNP x SNP interaction)	24376627
rs1332173 x rs2127065	RN7SKP120 - TUSC1 x RBFOX1	-	-	G;A	-	9 x 16	25500240 x 7151421	intergenic_variant x intron_variant	Nasopharyngeal carcinoma (SNP x SNP interaction)	24376627
rs17258848 x rs11637659	RBM48P1 - RF00019 x SMAD3	-	-	G;A	-	4 x 15	126615366 x 67150048	intergenic_variant x intron_variant	Nasopharyngeal carcinoma (SNP x SNP interaction)	24376627
rs17442753 x rs1683163	OSR1 - AC010096.1 x LRMP	-	-	A;A	-	2 x 12	19446329 x 25080684	intergenic_variant x intron_variant	Nasopharyngeal carcinoma (SNP x SNP interaction)	24376627
rs2997338 x rs11960332	FOXO6 - RNA5SP45 x FLT4	-	-	C;G	-	1 x 5	41406406 x 180644276	intergenic_variant x intron_variant	Nasopharyngeal carcinoma (SNP x SNP interaction)	24376627
rs6545648 x rs730402	AC068276.1 - RF00592 x AC007100.1	-	-	A;A	-	2 x 2	57430809 x 59867571	intergenic_variant x intron_variant	Nasopharyngeal carcinoma (SNP x SNP interaction)	24376627
rs6821696 x rs1380439	MTRNR2L13 - TRMT112P1 x ADAM12	-	-	A;A	-	4 x 10	116305153 x 126079541	intergenic_variant x intron_variant	Nasopharyngeal carcinoma (SNP x SNP interaction)	24376627
rs6907357 x rs9617490	AL607077.1 - KRT18P50 x FAM19A5	-	-	C;A	-	6 x 22	95663496 x 48663744	intergenic_variant x intron_variant	Nasopharyngeal carcinoma (SNP x SNP interaction)	24376627
rs7589636 x rs730402	AC068276.1 - RF00592 x AC007100.1	-	-	A;A	-	2 x 2	57462898 x 59867571	intergenic_variant x intron_variant	Nasopharyngeal carcinoma (SNP x SNP interaction)	24376627
rs10277209 x rs1859962	AC002386.1 - AC073071.1 x CASC17	-	-	-	-	7 x 17	109363517 x 71112612	intergenic_variant x intron_variant	Prostate cancer (SNP x SNP interaction)	22219177
rs11605083 x rs7679673	INSC - RF00324 x AC004069.1	-	-	-	-	11 x 4	15333700 x 105140377	intergenic_variant x intron_variant	Prostate cancer (SNP x SNP interaction)	22219177
rs11637980 x rs1447295	AC087477.4 - RN7SKP254 x CASC8	-	-	-	-	15 x 8	96459423 x 127472793	intergenic_variant x intron_variant	Prostate cancer (SNP x SNP interaction)	22219177
rs12485321 x rs6465657	AC066595.1 - CHL1-AS2 x LMTK2	-	-	-	-	3 x 7	108303 x 98187015	intergenic_variant x intron_variant	Prostate cancer (SNP x SNP interaction)	22219177
rs12682851 x rs1447295	AL135923.2 - PTPRD x CASC8	-	-	-	-	9 x 8	8012418 x 127472793	intergenic_variant x intron_variant	Prostate cancer (SNP x SNP interaction)	22219177
rs13192613 x rs11649743	ATP5MGP2 - CLVS2 x HNF1B	-	-	-	-	6 x 17	122961796 x 37714971	intergenic_variant x intron_variant	Prostate cancer (SNP x SNP interaction)	22219177
rs13264970 x rs1571801	AC027701.1 - HNRNPA1P4 x DAB2IP	-	-	-	-	8 x 9	82161594 x 121665094	intergenic_variant x intron_variant	Prostate cancer (SNP x SNP interaction)	22219177
rs16867225 x rs1859962	CWC22 - AC012669.1 x CASC17	-	-	-	-	2 x 17	180176559 x 71112612	intergenic_variant x intron_variant	Prostate cancer (SNP x SNP interaction)	22219177
rs1866967 x rs8102476	AC092265.1 - AL645944.2 x SPINT2	-	-	-	-	1 x 19	29712815 x 38244973	intergenic_variant x intron_variant	Prostate cancer (SNP x SNP interaction)	22219177
rs2219968 x rs1571801	AC062004.1 - AC084706.1 x DAB2IP	-	-	-	-	8 x 9	78044423 x 121665094	intergenic_variant x intron_variant	Prostate cancer (SNP x SNP interaction)	22219177
rs290258 x rs7679673	OR7E108P - SYK x AC004069.1	-	-	-	-	9 x 4	90793457 x 105140377	intergenic_variant x intron_variant	Prostate cancer (SNP x SNP interaction)	22219177
rs4463179 x rs887391	RPS23P5 - NENFP3 x PCAT19	-	-	-	-	5 x 19	13505322 x 41479716	intergenic_variant x intron_variant	Prostate cancer (SNP x SNP interaction)	22219177
rs6005451 x rs445114	AL049536.1 - AL050402.1 x CASC8, PCAT1	-	-	-	-	22 x 8	27456222 x 127310936	intergenic_variant x intron_variant	Prostate cancer (SNP x SNP interaction)	22219177
rs6763848 x rs9623117	CNTN6 - RPL23AP38 x TNRC6B	-	-	-	-	3 x 22	1470903 x 40056115	intergenic_variant x intron_variant	Prostate cancer (SNP x SNP interaction)	22219177
rs7789197 x rs1447295	SUGCT - LINC01450 x CASC8	-	-	-	-	7 x 8	40925528 x 127472793	intergenic_variant x intron_variant	Prostate cancer (SNP x SNP interaction)	22219177
rs8057939 x rs6465657	AC007614.1 - C16orf78 x LMTK2	-	-	-	-	16 x 7	49360365 x 98187015	intergenic_variant x intron_variant	Prostate cancer (SNP x SNP interaction)	22219177
rs9351730 x rs9364554	LINC02549 - AL606923.1 x SLC22A3	-	-	-	-	6 x 6	68584593 x 160412632	intergenic_variant x intron_variant	Prostate cancer (SNP x SNP interaction)	22219177
rs9567349 x rs1465618	LINC00284 - LINC00390 x THADA	-	-	-	-	13 x 2	44063269 x 43326810	intergenic_variant x intron_variant	Prostate cancer (SNP x SNP interaction)	22219177
rs9757252 x rs17021918	AC108706.1 - VGLL3 x PDLIM5	-	-	-	-	3 x 4	86845328 x 94641726	intergenic_variant x intron_variant	Prostate cancer (SNP x SNP interaction)	22219177
rs6539598 x rs7208838	AC091515.1 - LINC02426 x AC116407.1	-	-	G;G	-	12 x 17	81896204 x 32141547	intergenic_variant x non_coding_transcript_exon_variant	Nasopharyngeal carcinoma (SNP x SNP interaction)	24376627
rs11201128 x rs6114101	RPS3AP5 - LINC01519 x AL109954.2 - CST12P	-	-	G;A	-	10 x 20	84620471 x 23465685	intergenic_variant x regulatory_region_variant	Nasopharyngeal carcinoma (SNP x SNP interaction)	24376627
rs1354156 x rs11655550	TBX3 - AC026765.2 x MED1 - CDK12	-	-	G;G	-	12 x 17	114697625 x 39453870	intergenic_variant x regulatory_region_variant	Nasopharyngeal carcinoma (SNP x SNP interaction)	24376627
rs2711721 x rs5759167	AC079906.1 - AMIGO2 x AL022237.1 - BIK	-	-	-	-	12 x 22	46978487 x 43104206	intergenic_variant x regulatory_region_variant	Prostate cancer (SNP x SNP interaction)	22219177
rs10510776; rs7613572	CACNA2D3 - AC092059.1; LINC02017 - LINC02030	-	-	-	-	3;3	55162885;55256718	intergenic_variant; intergenic_variant	Cancer	29299148
rs4996307; rs992531; rs2314686	SLC25A37 - RNU4-71P; RNU4-71P - SINHCAFP3; SLC25A37 - RNU4-71P	-	-	-	0.0693	8;8;8	23578869;23608232;23579239	intergenic_variant; intergenic_variant; intergenic_variant	Breast cancer (estrogen-receptor positive)	29423119
rs9323205; rs2999393; rs7148539; rs3007168; rs10138053; rs12432203; rs4594175; rs12588488; rs7149337; rs12431939	TRIM9 - TMX1; TRIM9 - TMX1; TRIM9 - TMX1; TRIM9 - TMX1; TRIM9 - TMX1; RF00156; TMX1; TRIM9 - TMX1; TRIM9 - TMX1; TMX1; TRIM9 - TMX1	-	-	G;G;C;G;C;A;C;C;T;G	0.02	14;14;14;14;14;14;14;14;14;14	51119749;51188449;51168554;51141575;51148434;51244143;51139823;51193499;51242299;51225981	intergenic_variant; intergenic_variant; intergenic_variant; intergenic_variant; intergenic_variant; non_coding_transcript_exon_variant; regulatory_region_variant; intergenic_variant; intron_variant; regulatory_region_variant	Cancer	29299148
rs3763608; rs7863342	PRKACG - FXN; PIP5K1B	-	-	-	-	9;9	69032459;68858887	intergenic_variant; intron_variant	Cancer	29299148
rs9599474; rs912593	AL161716.1 - RF00017; LINC02343; LINC00457	-	-	-	-	13;13	34721318;34458354	intergenic_variant; intron_variant	Cancer	29299148
rs11027001; rs11828289; rs17234274; rs7115663; rs4472938; rs10160246; rs10833965; rs16910800; rs11602836; rs971535	AC006299.1 - AC090092.1; AC090092.1; AC090092.1; AC006299.1 - AC090092.1; AC006299.1 - AC090092.1; AC006299.1 - AC090092.1; AC090092.1; AC090092.1; AC090092.1 - AC100767.2; AC006299.1 - AC090092.1	-	-	C;T;A;T;G;A;A;T;C;C	0.013	11;11;11;11;11;11;11;11;11;11	23133679;23174695;23192820;23139953;23149298;23153770;23193334;23181239;23211338;23123974	intergenic_variant; intron_variant; intron_variant; intergenic_variant; intergenic_variant; intergenic_variant; intron_variant; intron_variant; regulatory_region_variant; regulatory_region_variant	Cancer	29299148
rs1577074; rs10490913	CASC2 - AL354863.1; LINC00867 - SLC25A18P1	-	-	-	-	10;10	118223544;118394924	intergenic_variant; regulatory_region_variant	Cancer	29299148
rs11613298; rs2230754	RN7SKP263 - AC123567.1; PLXNC1	-	-	-	-	12;12	94138989;94149730	intergenic_variant; synonymous_variant	Breast cancer	23468962
rs3824662	GATA3	ENSP00000368632	-	A	0.2	10	8062245	intron_variant	Acute lymphoblastic leukemia (adolescents and young adults)	25468567
rs3731217	AL359922.1, CDKN2A	-	-	-	-	9	21984662	intron_variant	Acute lymphoblastic leukemia (B-cell precursor)	23996088
rs3824662	GATA3	ENSP00000368632	-	A	0.2	10	8062245	intron_variant	Acute lymphoblastic leukemia (B-cell precursor)	29296818
rs7090445	ARID5B	ENSP00000279873	-	-	-	10	61961417	intron_variant	Acute lymphoblastic leukemia (B-cell precursor)	23996088
rs10170236	AC007364.1	-	-	C	0.256	2	149601110	intron_variant	Acute lymphoblastic leukemia (childhood)	23007406
rs10821936	ARID5B	ENSP00000279873	-	C	0.33	10	61963818	intron_variant	Acute lymphoblastic leukemia (childhood)	23512250
rs10849033	TIGAR	-	-	G	0.02	12	4315956	intron_variant	Acute lymphoblastic leukemia (childhood)	19684603
rs10873876	ST6GALNAC3	ENSP00000329214	-	T	0.15	1	76306643	intron_variant	Acute lymphoblastic leukemia (childhood)	19684603
rs11155133	AL035446.1	-	-	G	0.01	6	140848688	intron_variant	Acute lymphoblastic leukemia (childhood)	19684603
rs11978267	AC124014.1, IKZF1	ENSP00000413025	-	A	-	7	50398606	intron_variant	Acute lymphoblastic leukemia (childhood)	29348612
rs1496766	MAGI2	ENSP00000346151	-	C	0.014	7	78702149	intron_variant	Acute lymphoblastic leukemia (childhood)	23007406
rs17423910	PDE4B	ENSP00000332116	-	G	0.17	1	66223426	intron_variant	Acute lymphoblastic leukemia (childhood)	22076464
rs17505102	TP63	ENSP00000264731	-	C	0.15	3	189683987	intron_variant	Acute lymphoblastic leukemia (childhood)	22076464
rs17837497	TBXAS1	ENSP00000389414	-	A	0.016	7	140002794	intron_variant	Acute lymphoblastic leukemia (childhood)	23007406
rs2069426	CDKN2B, AL359922.1, CDKN2B-AS1	-	-	A	-	9	22006274	intron_variant	Acute lymphoblastic leukemia (childhood)	29348612
rs207954	SLCO3A1	ENSP00000320634	-	C	0.72	15	92114143	intron_variant	Acute lymphoblastic leukemia (childhood)	22076464
rs2089222	MAP1LC3B2	ENSP00000305059	-	A	0.03	12	116564853	intron_variant	Acute lymphoblastic leukemia (childhood)	19684603
rs2167364	DDC, FIGNL1	ENSP00000403644	-	G	0.31	7	50498129	intron_variant	Acute lymphoblastic leukemia (childhood)	22076464
rs2191566	ZNF230	ENSP00000409318	-	G	0.28	19	44007237	intron_variant	Acute lymphoblastic leukemia (childhood)	19684603
rs2290400	GSDMB	ENSP00000415049	-	T	-	17	39909987	intron_variant	Acute lymphoblastic leukemia (childhood)	29348612
rs2390536	SP4	ENSP00000222584	-	A	-	7	21445779	intron_variant	Acute lymphoblastic leukemia (childhood)	29348612
rs3740540	LHPP	ENSP00000357835	-	C	-	10	124605598	intron_variant	Acute lymphoblastic leukemia (childhood)	29348612
rs3942852	PTPRJ	ENSP00000400010	-	C	0.22	11	48093537	intron_variant	Acute lymphoblastic leukemia (childhood)	22076464
rs41322152	NPFFR1	ENSP00000277942	-	C	0.012	10	70281049	intron_variant	Acute lymphoblastic leukemia (childhood)	23007406
rs4245595	ARID5B	ENSP00000279873	-	C	0.34	10	61963136	intron_variant	Acute lymphoblastic leukemia (childhood)	25310577
rs4617118	CCDC26	-	-	G	-	8	129143897	intron_variant	Acute lymphoblastic leukemia (childhood)	29348612
rs4748813	PIP4K2A	ENSP00000365757	-	T	-	10	22557806	intron_variant	Acute lymphoblastic leukemia (childhood)	29348612
rs546784	PDE4B	ENSP00000332116	-	A	0.457	1	66296783	intron_variant	Acute lymphoblastic leukemia (childhood)	23007406
rs563507	PARD3	ENSP00000363921	-	A	0.04	10	34529060	intron_variant	Acute lymphoblastic leukemia (childhood)	19684603
rs630662	RSPO2	ENSP00000276659	-	A	0.29	8	107960070	intron_variant	Acute lymphoblastic leukemia (childhood)	22076464
rs6428370	BX248415.1, CFHR4	ENSP00000356391	-	G	0.32	1	196875463	intron_variant	Acute lymphoblastic leukemia (childhood)	19684603
rs6445754	ERC2	ENSP00000288221	-	C	0.22	3	55773227	intron_variant	Acute lymphoblastic leukemia (childhood)	22076464
rs6683977	PDE4B	ENSP00000332116	-	C	0.449	1	66303417	intron_variant	Acute lymphoblastic leukemia (childhood)	23007406
rs6901152	AIG1	ENSP00000350509	-	T	0.43	6	143337875	intron_variant	Acute lymphoblastic leukemia (childhood)	22076464
rs7089424	ARID5B	ENSP00000279873	-	T	-	10	61992400	intron_variant	Acute lymphoblastic leukemia (childhood)	29348612
rs7142143	PYGL	ENSP00000216392	-	C	0.01	14	50936813	intron_variant	Acute lymphoblastic leukemia (childhood)	23007406
rs7156960	AC016526.2, GPATCH2L	-	-	G	0.48	14	76237008	intron_variant	Acute lymphoblastic leukemia (childhood)	22076464
rs7554607	RYR2	ENSP00000355533	-	A	0.56	1	237103303	intron_variant	Acute lymphoblastic leukemia (childhood)	19684603
rs9290663	KCNMB2-AS1, AC117457.1, KCNMB2	ENSP00000407592	-	T	0.13	3	178712151	intron_variant	Acute lymphoblastic leukemia (childhood)	19684603
rs936094	RXFP1	ENSP00000303248	-	C	0.17	4	158523162	intron_variant	Acute lymphoblastic leukemia (childhood)	22076464
rs9958208	RIT2	ENSP00000321805	-	A	0.099	18	43011119	intron_variant	Acute lymphoblastic leukemia (childhood)	23007406
rs28665337	CCDC26	-	-	-	0.12	8	129181858	intron_variant	Acute lymphoblastic leukemia in childhood (B cell precursor)	29632299
rs35837782	LHPP	ENSP00000357835	-	-	-	10	124604740	intron_variant	Acute lymphoblastic leukemia in childhood (B cell precursor)	29632299
rs3824662	GATA3	ENSP00000368632	-	-	-	10	8062245	intron_variant	Acute lymphoblastic leukemia in childhood (B cell precursor)	29632299
rs4762284	ELK3	ENSP00000228741	-	-	-	-	96218984	intron_variant	Acute lymphoblastic leukemia in childhood (B cell precursor)	29632299
rs11610143	ACVR1B	ENSP00000442656	-	-	0.685	12	51955287	intron_variant	Adenocarcinoma	26732429
rs3794742	SYNGR2	ENSP00000225777	-	-	0.483	17	78169467	intron_variant	Adenocarcinoma	26732429
rs4921799	MTUS1	ENSP00000262102	-	-	0.171	8	17650455	intron_variant	Adenocarcinoma	26732429
rs7741164	FOXP4-AS1	-	-	A	0.308	6	41525674	intron_variant	Adenocarcinoma	26732429
rs10108511	LINC00208	-	-	T	-	8	11578007	intron_variant	Barrett's esophagus or Esophageal adenocarcinoma	27527254
rs17451754	CFTR, AC000061.1	ENSP00000003084	-	G	-	7	117616658	intron_variant	Barrett's esophagus or Esophageal adenocarcinoma	27527254
rs17749155	MSRA	ENSP00000313921	-	A	-	8	10210563	intron_variant	Barrett's esophagus or Esophageal adenocarcinoma	27527254
rs199620551	CRTC1	ENSP00000345001	-	TG	-	19	18693485	intron_variant	Barrett's esophagus or Esophageal adenocarcinoma	27527254
rs2464469	AC025431.1, ALDH1A2	ENSP00000249750	-	G	-	15	58069827	intron_variant	Barrett's esophagus or Esophageal adenocarcinoma	27527254
rs7852462	TMOD1	-	-	C	-	9	97548219	intron_variant	Barrett's esophagus or Esophageal adenocarcinoma	27527254
rs9257809	OR5V1	ENSP00000366359	-	A	-	6	29388554	intron_variant	Barrett's esophagus or Esophageal adenocarcinoma	27527254
rs10093547	ZFHX4-AS1	-	-	G	0.94	8	76562310	intron_variant	Basal cell carcinoma	27539887
rs11993814	AC034114.2	-	-	C	0.74	8	80477556	intron_variant	Basal cell carcinoma	27539887
rs12203592	IRF4	ENSP00000370343	-	T	0.17	6	396321	intron_variant	Basal cell carcinoma	27539887
rs12916300	HERC2, HERC2	ENSP00000261609	-	T	0.71	15	28165345	intron_variant	Basal cell carcinoma	27539887
rs141115006	RGS22	ENSP00000354109	-	C	0.83	8	99992792	intron_variant	Basal cell carcinoma	27539887
rs157935	LINC00513, AC016831.1, AC016831.7	-	-	T	0.71	7	130900794	intron_variant	Basal cell carcinoma	27539887
rs16917546	ZNF365	ENSP00000387091	-	C	0.37	10	62637778	intron_variant	Basal cell carcinoma	28177523
rs191177147	LPP	ENSP00000318089	-	T	0.39	3	188374758	intron_variant	Basal cell carcinoma	27539887
rs2080303	ALS2CR12	ENSP00000385098	-	T	0.32	2	201300483	intron_variant	Basal cell carcinoma	27539887
rs214782	TGM3	ENSP00000370867	-	G	0.171	20	2301324	intron_variant	Basal cell carcinoma	25855136
rs214785	TGM3	ENSP00000370867	-	C	0.18	20	2302811	intron_variant	Basal cell carcinoma	27539887
rs2151280	CDKN2B-AS1	-	-	G	0.532	9	22034720	intron_variant	Basal cell carcinoma	25855136
rs28727938	ZFHX4-AS1	-	-	C	0.938	8	76566304	intron_variant	Basal cell carcinoma	25855136
rs401681	CLPTM1L	ENSP00000313854	-	C	0.546	5	1321972	intron_variant	Basal cell carcinoma	25855136
rs4710154	Z94721.1	-	-	T	0.32	6	166981146	intron_variant	Basal cell carcinoma	27539887
rs57142672	RCC2, RCC2	ENSP00000364585	-	G	0.34	1	17418040	intron_variant	Basal cell carcinoma	27539887
rs57244888	AC010745.2	-	-	T	0.898	2	16280877	intron_variant	Basal cell carcinoma	25855136
rs6059655	RALY	ENSP00000246194	-	A	0.07	20	34077942	intron_variant	Basal cell carcinoma	27539887
rs7006527	RGS22	ENSP00000354109	-	A	0.858	8	100012277	intron_variant	Basal cell carcinoma	25855136
rs7538876	PADI6	-	-	A	0.356	1	17395867	intron_variant	Basal cell carcinoma	25855136
rs7776701	TNS3	ENSP00000381854	-	C	0.52	7	47403036	intron_variant	Basal cell carcinoma	27539887
rs7874604	CDKN2B-AS1	-	-	T	0.54	9	22054691	intron_variant	Basal cell carcinoma	27539887
rs11715604	NCK1	ENSP00000417273	-		-	3	136870707	intron_variant	B-cell malignancies (chronic lymphocytic leukemia, Hodgkin lymphoma or multiple myeloma) (pleiotropy)	28112199
rs131821	NCAPH2	ENSP00000299821	-	AT	-	22	50511648	intron_variant	B-cell malignancies (chronic lymphocytic leukemia, Hodgkin lymphoma or multiple myeloma) (pleiotropy)	28112199
rs149207840	SP140	ENSP00000375899	-	TCCTCCTG	-	2	230279864	intron_variant	B-cell malignancies (chronic lymphocytic leukemia, Hodgkin lymphoma or multiple myeloma) (pleiotropy)	28112199
rs1576377	LINC00378	-	-	C	-	13	60686390	intron_variant	B-cell malignancies (chronic lymphocytic leukemia, Hodgkin lymphoma or multiple myeloma) (pleiotropy)	28112199
rs181181503	AC090502.1, AC090502.3	-	-	C	-	12	74276187	intron_variant	B-cell malignancies (chronic lymphocytic leukemia, Hodgkin lymphoma or multiple myeloma) (pleiotropy)	28112199
rs210143	GGNBP1, BAK1	ENSP00000363591	-	C	-	6	33579153	intron_variant	B-cell malignancies (chronic lymphocytic leukemia, Hodgkin lymphoma or multiple myeloma) (pleiotropy)	28112199
rs2546191	ELL2	ENSP00000237853	-	A	-	5	95896837	intron_variant	B-cell malignancies (chronic lymphocytic leukemia, Hodgkin lymphoma or multiple myeloma) (pleiotropy)	28112199
rs35603048	BMF	ENSP00000346697	-	T	-	15	40099764	intron_variant	B-cell malignancies (chronic lymphocytic leukemia, Hodgkin lymphoma or multiple myeloma) (pleiotropy)	28112199
rs4459895	LPP	ENSP00000318089	-	C	-	3	188236626	intron_variant	B-cell malignancies (chronic lymphocytic leukemia, Hodgkin lymphoma or multiple myeloma) (pleiotropy)	28112199
rs4525246	GRAMD1B	ENSP00000436500	-	C	-	11	123524538	intron_variant	B-cell malignancies (chronic lymphocytic leukemia, Hodgkin lymphoma or multiple myeloma) (pleiotropy)	28112199
rs6546149	DTNB	ENSP00000384084	-	G	-	2	25406569	intron_variant	B-cell malignancies (chronic lymphocytic leukemia, Hodgkin lymphoma or multiple myeloma) (pleiotropy)	28112199
rs6763508	ULK4	ENSP00000301831	-	C	-	3	41709497	intron_variant	B-cell malignancies (chronic lymphocytic leukemia, Hodgkin lymphoma or multiple myeloma) (pleiotropy)	28112199
rs73005220	CIB3	ENSP00000269878	-	G	-	19	16161878	intron_variant	B-cell malignancies (chronic lymphocytic leukemia, Hodgkin lymphoma or multiple myeloma) (pleiotropy)	28112199
rs10775480	AC023421.2, SLC14A1	ENSP00000390637	-	T	0.43	18	45737317	intron_variant	Bladder cancer	24163127
rs11892031	UGT1A10, UGT1A8	ENSP00000343838	-	A	0.92	2	233656637	intron_variant	Bladder cancer	24163127
rs2042329	CWC27	ENSP00000370460	-	T	0.098	5	64771925	intron_variant	Bladder cancer	27206850
rs401681	CLPTM1L	ENSP00000313854	-	C	0.54	5	1321972	intron_variant	Bladder cancer	24163127
rs4510656	CDKAL1, AL513188.1	ENSP00000274695	-	C	0.55	6	20766466	intron_variant	Bladder cancer	24163127
rs4907479	MCF2L	ENSP00000440374	-	-	-	13	113004794	intron_variant	Bladder cancer	24163127
rs5003154	PAG1	ENSP00000220597	-	-	-	8	81074718	intron_variant	Bladder cancer	24163127
rs7238033	SLC14A1, AC023421.2	ENSP00000390637	-	-	-	18	45737001	intron_variant	Bladder cancer	21824976
rs7747724	CDKAL1	ENSP00000274695	-	-	-	6	20751084	intron_variant	Bladder cancer	24163127
rs798766	TACC3	ENSP00000326550	-	T	0.19	4	1732512	intron_variant	Bladder cancer	24163127
rs9642880	CASC11	-	-	T	0.45	8	127705823	intron_variant	Bladder cancer	24163127
rs1258767	FMN1	ENSP00000333950	-	-	-	15	32834253	intron_variant	Bladder cancer (smoking interaction)	24662972
rs3752645	PRKAR2B	ENSP00000265717	-	-	-	7	107142238	intron_variant	Bladder cancer (smoking interaction)	24662972
rs10953105	AC006378.1, BET1	ENSP00000222547	-	G	0.88	7	93992935	intron_variant	BRCA1/2-negative high-risk breast cancer	30323354
rs11154838	PDE7B	ENSP00000310661	-	C	0.75	6	135969804	intron_variant	BRCA1/2-negative high-risk breast cancer	30323354
rs2350923	ASPH	ENSP00000368767	-	T	0.76	8	61692700	intron_variant	BRCA1/2-negative high-risk breast cancer	30323354
rs2912774	FGFR2	ENSP00000410294	-	T	0.42	10	121589148	intron_variant	BRCA1/2-negative high-risk breast cancer	30323354
rs2981575	FGFR2	ENSP00000410294	-	G	0.43	10	121586602	intron_variant	BRCA1/2-negative high-risk breast cancer	30323354
rs4964006	ITPR2	ENSP00000370744	-	T	0.98	12	26617956	intron_variant	BRCA1/2-negative high-risk breast cancer	30323354
rs4969001	SLC39A11	ENSP00000445829	-	T	0.86	17	72983988	intron_variant	BRCA1/2-negative high-risk breast cancer	30323354
rs60538652	SIAH2	ENSP00000322457	-	A	0.65	3	150755819	intron_variant	BRCA1/2-negative high-risk breast cancer	30323354
rs67129489	PGAM1P5	-	-	G	0.15	12	95623181	intron_variant	BRCA1/2-negative high-risk breast cancer	30323354
rs9418690	DOCK1, AL359094.1	ENSP00000280333	-	C	0.76	10	127011685	intron_variant	BRCA1/2-negative high-risk breast cancer	30323354
chr17:44759766	LRRC37A2	-	-	A	0.1408	17	44759766	intron_variant	Breast cancer	29059683
rs10016947	LINC02428	-	-	C	0.0567	4	103450498	intron_variant	Breast cancer	29059683
rs10022462	AC107067.1	-	-	C	0.44	4	88322666	intron_variant	Breast cancer	29059683
rs10069690	TERT	ENSP00000309572	-	T	0.26	5	1279675	intron_variant	Breast cancer	29059683
rs10096351	POU5F1B, CASC8, PCAT1	-	-	G	0.5441	8	127359926	intron_variant	Breast cancer	29059683
rs10103490	EXT1	ENSP00000367446	-	C	0.3554	8	117869627	intron_variant	Breast cancer	29059683
rs1011970	CDKN2B-AS1	-	-	T	0.16	9	22062135	intron_variant	Breast cancer	29059683
rs10169133	LINC01376	-	-	C	0.6206	2	19212878	intron_variant	Breast cancer	29059683
rs10411161	ZNF577	ENSP00000301399	-	T	0.13	19	51869723	intron_variant	Breast cancer	21424380
rs10474352	ARRDC3-AS1	-	-	C	0.84	5	91436408	intron_variant	Breast cancer	29059683
rs10490113	AC007179.2, AC007100.1, LINC01793	-	-	-	-	2	59272212	intron_variant	Breast cancer	17903305
rs10510097	FGFR2	ENSP00000410294	-	T	0.1104	10	121568362	intron_variant	Breast cancer	29059683
rs10510102	ATE1	ENSP00000358039	-	G	0.17	10	121865675	intron_variant	Breast cancer	21263130
rs10629804	PRDM6	ENSP00000384725	-	GCTTCA	0.7425	5	123142308	intron_variant	Breast cancer	29059683
rs10683143	TMEM69	ENSP00000361095	-	A	0.4739	1	45688921	intron_variant	Breast cancer	29059683
rs10760444	LMX1B	-	-	A	0.43	9	126634155	intron_variant	Breast cancer	29059683
rs1078806	FGFR2	ENSP00000410294	-	C	0.39	10	121579461	intron_variant	Breast cancer	23354978
rs10796944	ASH1L	ENSP00000376204	-	A	0.2299	1	155446537	intron_variant	Breast cancer	29059683
rs10811650	CDKN2B-AS1	-	-	G	0.4205	9	22067594	intron_variant	Breast cancer	29059683
rs10822013	ZNF365	ENSP00000387091	-	T	0.47	10	62492218	intron_variant	Breast cancer	21908515
rs10864459	PEX14	ENSP00000349016	-	-	0.69	1	10503552	intron_variant	Breast cancer	27117709
rs10885405	TCF7L2	ENSP00000444972	-	T	0.46	10	113017911	intron_variant	Breast cancer	29059683
rs10906522	FRMD4A	ENSP00000350032	-	C	0.4708	10	13865236	intron_variant	Breast cancer	29059683
rs1092913	ROPN1L	ENSP00000421405	-	T	0.13	5	10467590	intron_variant	Breast cancer	21424380
rs10975370	KIAA2026	ENSP00000382815	-	G	0.2043	9	5956008	intron_variant	Breast cancer	29059683
rs10995190	ZNF365	ENSP00000387091	-	-	0.84	10	62518923	intron_variant	Breast cancer	27117709
rs10995201	ZNF365	ENSP00000387091	-	A	0.84	10	62540131	intron_variant	Breast cancer	29059683
rs11039183	MADD	ENSP00000310933	-	A	0.3501	11	47325389	intron_variant	Breast cancer	29059683
rs11075995	FTO	ENSP00000418823	-	A	0.24	16	53821379	intron_variant	Breast cancer	29059683
rs11076805	ADCY9	ENSP00000294016	-	C	0.75	16	4056787	intron_variant	Breast cancer	29058716
rs11082321	CABLES1	ENSP00000256925	-	A	0.21	18	23196687	intron_variant	Breast cancer	25038754
rs11117758	ESRRG	ENSP00000352077	-	A	0.79	1	217047232	intron_variant	Breast cancer	29059683
rs1112956	SLC12A2	ENSP00000262461	-	G	0.7711	5	128098106	intron_variant	Breast cancer	29059683
rs111307654	SGCE	ENSP00000398930	-	GAAA	0.7248	7	94655779	intron_variant	Breast cancer	29059683
rs111342015	TTBK1	ENSP00000259750	-	A	0.098	6	43259403	intron_variant	Breast cancer	29059683
rs11135046	EBF1	ENSP00000322898	-	T	0.5529	5	158803005	intron_variant	Breast cancer	29059683
rs111605422	ATE1	ENSP00000358039	-	A	0.0569	10	121795069	intron_variant	Breast cancer	29059683
rs111730030	RPL12P42	ENSP00000465617	-	T	0.0484	19	13158012	intron_variant	Breast cancer	29059683
rs112056657	NRXN3	ENSP00000451648	-	G	0.0103	14	78743396	intron_variant	Breast cancer	29059683
rs112257290	FAM126B, AC005037.1	ENSP00000393667	-	A	0.058	2	201003582	intron_variant	Breast cancer	29059683
rs11249433	EMBP1	-	-	G	0.41	1	121538815	intron_variant	Breast cancer	29059683
rs11284646	MAPK10	ENSP00000352157	-	C	0.2932	4	86302033	intron_variant	Breast cancer	29059683
rs11288072	EBF1	ENSP00000322898	-	C	0.3116	5	159008453	intron_variant	Breast cancer	29059683
rs11298677	COL8A1	ENSP00000261037	-	T	0.6142	3	99682866	intron_variant	Breast cancer	29059683
rs113410521	ZNF704	ENSP00000331462	-	T	0.0645	8	80641622	intron_variant	Breast cancer	29059683
rs11354714	BBOX1, BBOX1-AS1	ENSP00000263182	-	C	0.4193	11	27063657	intron_variant	Breast cancer	29059683
rs113577745	GRHL1	ENSP00000324693	-	C	0.1	2	9995553	intron_variant	Breast cancer	29059683
rs11383827	EPSTI1	ENSP00000318982	-	GA	0.228	13	42941618	intron_variant	Breast cancer	29059683
rs113855064	PDS5B	ENSP00000313851	-	C	0.0081	13	32601963	intron_variant	Breast cancer	29059683
rs11406084	KHDC4	ENSP00000357304	-	CA	0.1995	1	155928969	intron_variant	Breast cancer	29059683
rs114962751	FAM126B	ENSP00000393667	-	-	0.02	2	201071148	intron_variant	Breast cancer	27117709
rs11583393	PKN2-AS1	-	-	A	0.249	1	87963341	intron_variant	Breast cancer	29059683
rs116095464	PDCD6, AHRR	ENSP00000323816	-	T	0.05	5	344994	intron_variant	Breast cancer	29059683
rs116183959	LINC01090	-	-	C	0.1291	2	188005044	intron_variant	Breast cancer	29059683
rs11624333	RAD51B	ENSP00000419471	-	C	0.2595	14	68513118	intron_variant	Breast cancer	29059683
rs11627032	RIN3	ENSP00000216487	-	T	0.75	14	92637727	intron_variant	Breast cancer	29059683
rs11646723	SLC12A3	ENSP00000402152	-	T	0.0578	16	56871774	intron_variant	Breast cancer	29059683
rs11652463	LINC00511	-	-	G	0.3083	17	72408954	intron_variant	Breast cancer	29059683
rs11655740	FAM20A	ENSP00000468308	-	C	0.0302	17	68557338	intron_variant	Breast cancer	29059683
rs11684853	LINC01376	-	-	T	0.5606	2	19111157	intron_variant	Breast cancer	29059683
rs11690035	TEX41	-	-	T	0.0749	2	144845739	intron_variant	Breast cancer	29059683
rs117078955	ACO2	ENSP00000216254	-	T	0.0178	22	41501983	intron_variant	Breast cancer	29059683
rs1172821	BRSK1	ENSP00000310649	-	T	0.3632	19	55305310	intron_variant	Breast cancer	29059683
rs117618124	GAREM1	ENSP00000269209	-	C	0.95	18	32397726	intron_variant	Breast cancer	29059683
rs117649165	AL355500.1	-	-	T	0.016	10	130453365	intron_variant	Breast cancer	29059683
rs117698693	SBF2, AC011092.2	ENSP00000256190	-	G	0.0224	11	9906964	intron_variant	Breast cancer	29059683
rs117758012	MAST1, HOOK2	ENSP00000251472	-	T	0.0574	19	12846836	intron_variant	Breast cancer	29059683
rs117911427	AC092849.1	ENSP00000292330	-	A	0.02	7	100437651	intron_variant	Breast cancer	29059683
rs12048493	OTUD7B	ENSP00000358131	-	C	0.38	1	149955122	intron_variant	Breast cancer	29059683
rs12077974	MAST2	ENSP00000354671	-	A	0.2825	1	45918469	intron_variant	Breast cancer	29059683
rs12091730	DAP3P1	-	-	A	0.2322	1	155587180	intron_variant	Breast cancer	29059683
rs12095761	ESRRG	ENSP00000352077	-	G	0.2306	1	216850159	intron_variant	Breast cancer	29059683
rs12152414	FNDC3B	ENSP00000338523	-	A	0.036	3	172363569	intron_variant	Breast cancer	29059683
rs1219648	FGFR2	ENSP00000410294	-	G	0.39	10	121586676	intron_variant	Breast cancer	27354352
rs1230666	MAGI3	ENSP00000304604	-	G	0.8721	1	113630788	intron_variant	Breast cancer	29059683
rs1233480	AL662860.1	-	-	T	0.1095	6	29509637	intron_variant	Breast cancer	29059683
rs12405132	RNF115	ENSP00000358297	-	C	0.63	1	145790097	intron_variant	Breast cancer	29059683
rs12458099	AQP4-AS1, CHST9	ENSP00000284224	-	A	0.4378	18	27025475	intron_variant	Breast cancer	29059683
rs12474538	ANTXR1	ENSP00000301945	-	A	0.1487	2	69207095	intron_variant	Breast cancer	29059683
rs12483853	TNRC6B	ENSP00000306759	-	C	0.1411	22	40143521	intron_variant	Breast cancer	29059683
rs12493607	TGFBR2	ENSP00000351905	-	C	0.34	3	30641447	intron_variant	Breast cancer	29059683
rs12506630	SCFD2	ENSP00000384182	-	C	0.3734	4	53046426	intron_variant	Breast cancer	29059683
rs12519859	SUB1	ENSP00000265073	-	A	0.4748	5	32581080	intron_variant	Breast cancer	29059683
rs12546444	ZFPM2	ENSP00000384179	-	T	0.9	8	105346392	intron_variant	Breast cancer	29059683
rs12628403	APOBEC3A	ENSP00000384359	-	C	0.27	22	38962032	intron_variant	Breast cancer	27354352
rs12662670	CCDC170	ENSP00000239374	-	-	0.09	6	151597721	intron_variant	Breast cancer	27117709
rs1268974	ZMIZ1	ENSP00000334474	-	G	0.6132	10	79092621	intron_variant	Breast cancer	29059683
rs12710696	LINC01376	-	-	T	0.37	2	19121042	intron_variant	Breast cancer	29059683
rs12718945	EGFR	ENSP00000275493	-	G	0.5535	7	55125270	intron_variant	Breast cancer	29059683
rs12906542	ADAMTS7P3	-	-	-	0.93	15	77977130	intron_variant	Breast cancer	23354978
rs12920416	AC005736.2	-	-	T	0.2475	16	3942751	intron_variant	Breast cancer	29059683
rs12922061	CASC16	-	-	T	0.241	16	52601088	intron_variant	Breast cancer	24143190
rs1293906	DMD	-	-	T	0.1708	X	32016153	intron_variant	Breast cancer	29059683
rs12962334	RBBP8, AC090912.1, AC090912.2	-	-	C	0.678	18	22897971	intron_variant	Breast cancer	29059683
rs13025833	CTNNA2	ENSP00000418191	-	A	0.52	2	79716982	intron_variant	Breast cancer	25824743
rs13054095	ZNRF3, ZNRF3-IT1	ENSP00000443824	-	T	0.0216	22	29010231	intron_variant	Breast cancer	29059683
rs13066793	VGLL3	ENSP00000381436	-	G	0.91	3	86988393	intron_variant	Breast cancer	29059683
rs13079292	PFKFB4	ENSP00000232375	-	G	0.9798	3	48542329	intron_variant	Breast cancer	29059683
rs13183434	AC114954.1	-	-	A	0.1235	5	45074531	intron_variant	Breast cancer	29059683
rs13214023	ZKSCAN3	ENSP00000366465	-	A	0.0929	6	28364364	intron_variant	Breast cancer	29059683
rs132289	KREMEN1	ENSP00000331242	-	G	0.9822	22	29155884	intron_variant	Breast cancer	29059683
rs13230714	TPK1	ENSP00000353165	-	G	0.3026	7	144477198	intron_variant	Breast cancer	29059683
rs132390	EMID1	ENSP00000335481	-	C	0.04	22	29225488	intron_variant	Breast cancer	29059683
rs13256025	EBF2	ENSP00000430241	-	T	0.1999	8	25974262	intron_variant	Breast cancer	29059683
rs13267382	LINC00536	-	-	A	0.36	8	116197325	intron_variant	Breast cancer	29059683
rs13277568	TRPS1	ENSP00000379065	-	G	0.3696	8	115667320	intron_variant	Breast cancer	29059683
rs13281615	POU5F1B, CASC8, PCAT1	-	-	G	0.41	8	127343372	intron_variant	Breast cancer	29059683
rs13329835	CDYL2	ENSP00000476295	-	G	0.23	16	80616908	intron_variant	Breast cancer	29059683
rs13393577	ERBB4	ENSP00000342235	-	T	0.051	2	212432139	intron_variant	Breast cancer	22452962
rs1353747	PDE4D, AC092343.1	ENSP00000345502	-	T	0.91	5	59041654	intron_variant	Breast cancer	29059683
rs1357245	NEK10	ENSP00000395849	-	G	0.54	3	27145111	intron_variant	Breast cancer	19330027
rs139059349	HORMAD2	ENSP00000336984	-	C	0.0142	22	30168182	intron_variant	Breast cancer	29059683
rs139424826	HCN1	ENSP00000307342	-	A	0.15	5	45522877	intron_variant	Breast cancer	29059683
rs140035696	AC007493.1	-	-	G	0.0165	16	50499690	intron_variant	Breast cancer	29059683
rs140091	AC004882.1, AC004882.2	-	-	A	0.0148	22	29714557	intron_variant	Breast cancer	29059683
rs140494697	DRG2	ENSP00000225729	-	T	0.006	17	18094293	intron_variant	Breast cancer	29059683
rs140614180	L3MBTL2	ENSP00000216237	-	C	0.0176	22	41221553	intron_variant	Breast cancer	29059683
rs140783387	ARHGAP5	ENSP00000371897	-	C	0.0885	14	32127443	intron_variant	Breast cancer	29059683
rs140842923	ARID1B	ENSP00000344546	-	T	0.0214	6	157009956	intron_variant	Breast cancer	29059683
rs140945602	FAF1	ENSP00000379457	-	T	0.4877	1	50882601	intron_variant	Breast cancer	29059683
rs141061110	FOXN3-AS1, FOXN3, AL137230.2	ENSP00000343288	-	C	0.1578	14	89418757	intron_variant	Breast cancer	29059683
rs141448180	CTNNA3	ENSP00000389714	-	C	0.0073	10	67248381	intron_variant	Breast cancer	29059683
rs141634179	SATB1, TBC1D5	ENSP00000399518	-	C	0.0235	3	18422242	intron_variant	Breast cancer	29059683
rs142471995	PDXK	ENSP00000291565	-	T	0.0096	21	43733825	intron_variant	Breast cancer	29059683
rs143072280	AL117339.5, ZNF37A	ENSP00000354377	-	TTTTC	0.3518	10	38105004	intron_variant	Breast cancer	29059683
rs1432679	EBF1	ENSP00000322898	-	C	0.43	5	158817075	intron_variant	Breast cancer	29059683
rs1436904	CHST9, AQP4-AS1	ENSP00000284224	-	T	0.6	18	26990703	intron_variant	Breast cancer	29059683
rs1450985	AC092040.1	-	-	A	0.4155	3	64074452	intron_variant	Breast cancer	29059683
rs145407011	MAP4	ENSP00000353375	-	T	0.0268	3	48024338	intron_variant	Breast cancer	29059683
rs145455135	DMD	-	-	A	0.0208	X	32564969	intron_variant	Breast cancer	29059683
rs145711907	AL162718.1	-	-	T	0.4615	6	4445101	intron_variant	Breast cancer	29059683
rs146699004	TEFM	ENSP00000462963	-	GGT	0.73	17	30903503	intron_variant	Breast cancer	29059683
rs146817970	ATG10	ENSP00000282185	-	T	0.2459	5	82217129	intron_variant	Breast cancer	29059683
rs149936356	TTC28	ENSP00000381003	-	C	0.0246	22	28532870	intron_variant	Breast cancer	29059683
rs151090251	SMAD3	ENSP00000332973	-	GGACTTCTGTAGAGA	0.0524	15	67115961	intron_variant	Breast cancer	29059683
rs151329939	CNTD1	ENSP00000465204	-	A	0.01	17	42807276	intron_variant	Breast cancer	29059683
rs1519814	COL14A1	ENSP00000443974	-	G	0.7773	8	120102785	intron_variant	Breast cancer	29059683
rs1550623	AC092573.2	-	-	A	0.85	2	173348166	intron_variant	Breast cancer	29059683
rs1552172	CD160	ENSP00000235933	-	A	0.3563	1	145730328	intron_variant	Breast cancer	29059683
rs1562430	CASC8, POU5F1B, PCAT1	-	-	A	0.6	8	127375606	intron_variant	Breast cancer	21263130
rs1685191	KCNN4	ENSP00000262888	-	T	0.5647	19	43779080	intron_variant	Breast cancer	29059683
rs16857609	DIRC3	-	-	T	0.26	2	217431785	intron_variant	Breast cancer	29059683
rs16882214	AL022068.1	-	-	-	0.81	6	19443704	intron_variant	Breast cancer	23354978
rs16907718	AC034114.2	-	-	T	0.1658	8	80443628	intron_variant	Breast cancer	29059683
rs16952006	SMG6	ENSP00000263073	-	T	0.1051	17	2195889	intron_variant	Breast cancer	29059683
rs1707302	AL358075.2, AL358075.4	ENSP00000262741	-	A	0.66	1	46135245	intron_variant	Breast cancer	29059683
rs17156577	CREB5	ENSP00000379593	-	T	0.11	7	28317270	intron_variant	Breast cancer	29059683
rs17356907	PGAM1P5	-	-	A	0.7	12	95633983	intron_variant	Breast cancer	29059683
rs17426269	PKN2-AS1	-	-	G	0.15	1	87691240	intron_variant	Breast cancer	29059683
rs1744947	RAD51B	ENSP00000419471	-	T	0.16	14	68214759	intron_variant	Breast cancer	29059683
rs17489300	LGR6	ENSP00000356247	-	-	0.61	1	202209914	intron_variant	Breast cancer	27117709
rs17543752	EBF1	ENSP00000322898	-	C	0.3836	5	158905372	intron_variant	Breast cancer	29059683
rs17598658	HIST1H2BE	ENSP00000289316	-	C	0.0823	6	26175638	intron_variant	Breast cancer	29059683
rs17817449	FTO	ENSP00000418823	-	T	0.59	16	53779455	intron_variant	Breast cancer	29059683
rs17838698	TGFBR2	ENSP00000351905	-	T	0.2978	3	30643415	intron_variant	Breast cancer	29059683
rs181270898	HIVEP3	ENSP00000361664	-	A	0.0298	1	41532093	intron_variant	Breast cancer	29059683
rs182731523	CFLAR	ENSP00000312455	-	C	0.1861	2	201140114	intron_variant	Breast cancer	29059683
rs1830298	ALS2CR12	ENSP00000385098	-	C	0.28	2	201316524	intron_variant	Breast cancer	29059683
rs185004002	RFPL1S	-	-	T	0.0148	22	29457633	intron_variant	Breast cancer	29059683
rs185028854	AL359915.2	-	-	A	0.0088	1	119254406	intron_variant	Breast cancer	29059683
rs186036693	CTNNA3	ENSP00000389714	-	G	0.007	10	67640136	intron_variant	Breast cancer	29059683
rs187408367	SREBF1	ENSP00000348069	-	A	0.0051	17	17835546	intron_variant	Breast cancer	29059683
rs1876206	FBN1	ENSP00000325527	-	-	-	15	48608389	intron_variant	Breast cancer	17903305
rs188460188	HORMAD2-AS1	-	-	C	0.0077	22	30051113	intron_variant	Breast cancer	29059683
rs1894633	DNM3	ENSP00000350876	-	G	0.3337	1	172361919	intron_variant	Breast cancer	29059683
rs1895062	ASTN2, ASTN2-AS1	-	-	G	0.59	9	116551207	intron_variant	Breast cancer	29059683
rs191057893	PAIP1	ENSP00000302768	-	G	0.0079	5	43545632	intron_variant	Breast cancer	29059683
rs191218575	AC025887.2	-	-	A	0.0195	18	32526319	intron_variant	Breast cancer	29059683
rs1924553	PADI6	-	-	G	0.2602	1	17380437	intron_variant	Breast cancer	29059683
rs1926657	ABCC4	ENSP00000366084	-	-	-	13	95222702	intron_variant	Breast cancer	17903305
rs1937680	PRKG1	ENSP00000363092	-	A	0.6658	10	51918266	intron_variant	Breast cancer	29059683
rs1962373	SPAG17	ENSP00000337804	-	A	0.3161	1	118111143	intron_variant	Breast cancer	29059683
rs1963045	GPAT3	ENSP00000378651	-	C	0.4688	4	83549680	intron_variant	Breast cancer	29059683
rs1971136	EFR3B	ENSP00000384081	-	T	0.5264	2	25068670	intron_variant	Breast cancer	29059683
rs1973765	LSP1	ENSP00000371194	-	C	0.4001	11	1877434	intron_variant	Breast cancer	29059683
rs1978503	AC009271.1	-	-	-	-	18	55997051	intron_variant	Breast cancer	17903305
rs1989796	GRM3	ENSP00000355316	-	C	0.5861	7	86844997	intron_variant	Breast cancer	29059683
rs199498	WNT3, WNT3	ENSP00000225512	-	C	0.2094	17	46788237	intron_variant	Breast cancer	29059683
rs200087884	LINC00869	-	-	T	0.7046	1	149642707	intron_variant	Breast cancer	29059683
rs200484318	MIR4435-2HG, AC017002.6	-	-	G	0.571	2	111433700	intron_variant	Breast cancer	29059683
rs200648189	NCOA1	ENSP00000385216	-	CT	0.81	2	24516826	intron_variant	Breast cancer	29058716
rs200725404	AC092573.2	-	-	A	0.8437	2	173340858	intron_variant	Breast cancer	29059683
rs201073821	TPTE2P6	-	-	TG	0.0485	13	24412252	intron_variant	Breast cancer	29059683
rs201177249	PHF20	ENSP00000363124	-	C	0.1351	20	35933106	intron_variant	Breast cancer	29059683
rs2012709	SUB1	ENSP00000422078	-	T	0.48	5	32567626	intron_variant	Breast cancer	29059683
rs201462698	SIK3	ENSP00000292055	-	C	0.0921	11	116897884	intron_variant	Breast cancer	29059683
rs2016394	DLX2-DT	-	-	G	0.53	2	172108243	intron_variant	Breast cancer	29059683
rs2048672	AC016831.7, LINC-PINT	-	-	C	0.45	7	130969092	intron_variant	Breast cancer	21908515
rs206966	AC003982.1	-	-	C	0.16	12	120394343	intron_variant	Breast cancer	29059683
rs2075555	COL1A1	ENSP00000225964	-	-	-	17	50196930	intron_variant	Breast cancer	17903305
rs2111836	MTCL1	ENSP00000352927	-	G	0.22	18	8716323	intron_variant	Breast cancer	25824743
rs2180341	RNF146	ENSP00000357297	-	G	0.21	6	127279485	intron_variant	Breast cancer	18326623
rs2193094	TOX3	ENSP00000219746	-	-	0.478	16	52532542	intron_variant	Breast cancer	25956309
rs2223621	CDKAL1	ENSP00000274695	-	C	0.38	6	20621007	intron_variant	Breast cancer	29059683
rs2236007	PAX9	ENSP00000355245	-	G	0.79	14	36663564	intron_variant	Breast cancer	29059683
rs2242652	TERT	ENSP00000309572	-	-	0.22	5	1279913	intron_variant	Breast cancer	27117709
rs225132	AL034417.2	-	-	G	0.187	1	8035440	intron_variant	Breast cancer	29059683
rs2253762	TACC2	ENSP00000358001	-	C	0.2971	10	122041907	intron_variant	Breast cancer	29059683
rs2284378	RALY	ENSP00000246194	-	T	0.31	20	34000289	intron_variant	Breast cancer	22976474
rs2304098	AC011448.1, YJEFN3	ENSP00000426964	-	C	0.3469	19	19535463	intron_variant	Breast cancer	29059683
rs2307561	AQP4-AS1, CHST9	ENSP00000284224	-	A	0.2815	18	26923543	intron_variant	Breast cancer	29059683
rs2384736	AL117339.5	-	-	A	0.3687	10	38234698	intron_variant	Breast cancer	29059683
rs2405064	AL392185.1	-	-	T	0.0992	9	95606163	intron_variant	Breast cancer	29059683
rs2407156	ATP6AP1L	-	-	G	0.2383	5	82340549	intron_variant	Breast cancer	29059683
rs2432539	AMFR	ENSP00000290649	-	G	0.4	16	56387075	intron_variant	Breast cancer	29059683
rs250677	SH3TC2	ENSP00000423660	-	C	0.2221	5	149053986	intron_variant	Breast cancer	29059683
rs2523992	TRIM31-AS1, TRIM31-AS1, TRIM31-AS1, TRIM31-AS1, TRIM31-AS1, TRIM31-AS1, TRIM31, TRIM31, TRIM31, TRIM31, TRIM31, TRIM31, TRIM31	ENSP00000365924	-	G	0.1571	6	30107326	intron_variant	Breast cancer	29059683
rs2532263	KANSL1, KANSL1, KANSL1	ENSP00000262419	-	A	0.81	17	46175102	intron_variant	Breast cancer	29059683
rs2588809	RAD51B	ENSP00000419471	-	T	0.17	14	68193711	intron_variant	Breast cancer	29059683
rs2589161	HCN1	ENSP00000307342	-	C	0.4172	5	45653810	intron_variant	Breast cancer	29059683
rs26067	PARP8	ENSP00000281631	-	A	0.6263	5	50793817	intron_variant	Breast cancer	29059683
rs2617583	SLC6A3 - LPCAT1	ENSP00000423472	-	A	0.5554	5	1453229	intron_variant	Breast cancer	29059683
rs2714486	TRAK2	ENSP00000328875	-	T	0.1738	2	201384985	intron_variant	Breast cancer	29059683
rs2724379	CD34	ENSP00000310036	-	C	0.3341	1	207903511	intron_variant	Breast cancer	29059683
rs2725207	PKD2	ENSP00000237596	-	A	0.1439	4	88058377	intron_variant	Breast cancer	29059683
rs2726492	TET2	ENSP00000442788	-	C	0.7943	4	105274384	intron_variant	Breast cancer	29059683
rs2732699	ARL17B	ENSP00000459151	-	C	0.8401	17	46277538	intron_variant	Breast cancer	29059683
rs2747652	AL078582.1, ESR1	ENSP00000394721	-	C	0.52	6	152115881	intron_variant	Breast cancer	29059683
rs2754412	AL117339.5	-	-	G	0.4603	10	38338906	intron_variant	Breast cancer	29059683
rs2787486	STXBP4	ENSP00000365530	-	A	0.7	17	55132413	intron_variant	Breast cancer	29059683
rs28512361	BX324167.1	-	-	G	0.11	22	45887417	intron_variant	Breast cancer	29059683
rs28539243	AC007491.1	-	-	G	0.49	16	54648152	intron_variant	Breast cancer	29059683
rs28599928	TTLL1	ENSP00000266254	-	T	0.113	22	43072659	intron_variant	Breast cancer	29059683
rs28648619	ARID1B	ENSP00000344546	-	G	0.0804	6	156907180	intron_variant	Breast cancer	29059683
rs2901157	EMX2OS	-	-	G	0.1133	10	117502854	intron_variant	Breast cancer	29059683
rs2912780	FGFR2	ENSP00000410294	-	-	0.506	10	121577603	intron_variant	Breast cancer	25956309
rs2926585	HNF4G	ENSP00000346339	-	G	0.0762	8	75498626	intron_variant	Breast cancer	29059683
rs2943559	HNF4G	ENSP00000346339	-	G	0.08	8	75505702	intron_variant	Breast cancer	29059683
rs2963155	NR3C1	ENSP00000231509	-	G	0.2523	5	143376439	intron_variant	Breast cancer	29059683
rs2965183	GATAD2A	ENSP00000353463	-	G	0.35	19	19434887	intron_variant	Breast cancer	29059683
rs2981578	FGFR2	ENSP00000410294	-	C	0.47	10	121580797	intron_variant	Breast cancer	29059683
rs2981579	FGFR2	ENSP00000410294	-	A	0.55	10	121577821	intron_variant	Breast cancer	27354352
rs2981582	FGFR2	ENSP00000410294	-	A	0.68	10	121592803	intron_variant	Breast cancer	27354352
rs3029748	GPC5	ENSP00000366267	-	CTT	0.535	13	91903032	intron_variant	Breast cancer	29059683
rs3057314	AL359922.1	-	-	C	0.3185	9	21964904	intron_variant	Breast cancer	29059683
rs3112612	CASC16	-	-	T	0.43	16	52601252	intron_variant	Breast cancer	21263130
rs3130834	AL672167.1	-	-	C	0.0955	6	29280372	intron_variant	Breast cancer	29059683
rs3132610	ABCF1, ABCF1, ABCF1, ABCF1, ABCF1, ABCF1, ABCF1	ENSP00000313603	-	G	0.1198	6	30576624	intron_variant	Breast cancer	29059683
rs322144	AC011472.2, TSPAN16	ENSP00000319486	-	C	0.53	19	11313027	intron_variant	Breast cancer	29058716
rs34044188	JMJD1C	-	-	T	0.0373	10	63497603	intron_variant	Breast cancer	29059683
rs34119086	ZBED9, ZBED9	-	-	T	0.093	6	28594471	intron_variant	Breast cancer	29059683
rs34196306	ZNF184	ENSP00000211936	-	C	0.0846	6	27457865	intron_variant	Breast cancer	29059683
rs34207738	ZBTB38	ENSP00000426387	-	CTT	0.41	3	141394028	intron_variant	Breast cancer	29059683
rs34331122	TBX1	ENSP00000331176	-	CTT	0.4557	22	19774906	intron_variant	Breast cancer	29059683
rs34507830	CCND1	ENSP00000227507	-	T	0.0206	11	69646918	intron_variant	Breast cancer	29059683
rs34546498	LINC00240	-	-	T	0.0846	6	26993501	intron_variant	Breast cancer	29059683
rs348196	DAP3	ENSP00000357320	-	C	0.2375	1	155697170	intron_variant	Breast cancer	29059683
rs34853779	AC097658.2	-	-	C	0.584	4	143318885	intron_variant	Breast cancer	29059683
rs35054928	FGFR2	ENSP00000410294	-	GC	0.4	10	121580918	intron_variant	Breast cancer	29059683
rs35100619	LINC02225	-	-	A	0.1115	5	57890836	intron_variant	Breast cancer	29059683
rs35409891	TAB2	ENSP00000443206	-	C	0.293	6	149265193	intron_variant	Breast cancer	29059683
rs35417517	CYP51A1-AS1, LRRD1	ENSP00000405987	-	C	0.392	7	92143417	intron_variant	Breast cancer	29059683
rs35522438	KRIT1	ENSP00000378015	-	AT	0.3913	7	92243559	intron_variant	Breast cancer	29059683
rs35632171	JMJD1C	ENSP00000382204	-	G	0.0418	10	63349742	intron_variant	Breast cancer	29059683
rs35748790	RNF19A	ENSP00000428968	-	TA	0.3649	8	100298199	intron_variant	Breast cancer	29059683
rs35997229	JMJD1C	ENSP00000382204	-	C	0.0431	10	63197831	intron_variant	Breast cancer	29059683
rs36059695	ABCA8	ENSP00000269080	-	T	0.035	17	68904663	intron_variant	Breast cancer	29059683
rs368032757	NBPF25P	ENSP00000319673	-	G	0.0183	1	145607339	intron_variant	Breast cancer	29059683
rs368131309	TRAF3	ENSP00000454207	-	GT	0.2559	14	102882582	intron_variant	Breast cancer	29059683
rs369304377	AC244453.1	-	-	G	0.3892	1	121121848	intron_variant	Breast cancer	29059683
rs369328859	ANKIB1	ENSP00000265742	-	G	0.3748	7	92344194	intron_variant	Breast cancer	29059683
rs369574511	POLR2J	ENSP00000292614	-	C	0.6318	7	102478605	intron_variant	Breast cancer	29059683
rs370356098	PIP4K2A	ENSP00000365757	-	C	0.0399	10	22681806	intron_variant	Breast cancer	29059683
rs372562666	NOTCH2	ENSP00000256646	-	G	0.2648	1	120018691	intron_variant	Breast cancer	29059683
rs375066	AC006213.3, ZNF45	ENSP00000269973	-	C	0.5141	19	43919418	intron_variant	Breast cancer	29059683
rs3750817	FGFR2	ENSP00000410294	-	T	0.49	10	121573063	intron_variant	Breast cancer	22951594
rs375506010	BCAS1	ENSP00000379290	-	T	0.1809	20	53956293	intron_variant	Breast cancer	29059683
rs3757318	CCDC170	ENSP00000239374	-	A	0.26	6	151592978	intron_variant	Breast cancer	27354352
rs3769821	CASP8	ENSP00000351273	-	T	0.6683	2	201258707	intron_variant	Breast cancer	29059683
rs3817198	LSP1	ENSP00000371194	-	C	0.32	11	1887776	intron_variant	Breast cancer	29059683
rs3819405	ATXN1	ENSP00000244769	-	T	0.67	6	16399326	intron_variant	Breast cancer	29059683
rs3821902	ATXN7	ENSP00000381590	-	G	0.1358	3	63956021	intron_variant	Breast cancer	29059683
rs3829964	CDKN1A	ENSP00000384849	-	C	0.4864	6	36676721	intron_variant	Breast cancer	29059683
rs411624	CUX1	ENSP00000353401	-	C	0.9557	7	102160260	intron_variant	Breast cancer	29059683
rs4322600	AL136501.1, AL359237.1	-	-	G	0.78	14	87829256	intron_variant	Breast cancer	22923054
rs45631563	FGFR2	ENSP00000410294	-	A	0.95	10	121589810	intron_variant	Breast cancer	29059683
rs458685	GRIK1	ENSP00000382791	-	-	-	21	29805194	intron_variant	Breast cancer	17903305
rs4593472	LINC-PINT, AC016831.7	-	-	C	0.65	7	130982362	intron_variant	Breast cancer	29059683
rs4674124	AC007563.2	-	-	T	0.1771	2	216883915	intron_variant	Breast cancer	29059683
rs4742903	SMC2	-	-	C	0.5563	9	104094512	intron_variant	Breast cancer	29059683
rs4784227	CASC16	-	-	T	0.24	16	52565276	intron_variant	Breast cancer	29059683
rs4808801	ELL	ENSP00000262809	-	A	0.66	19	18460331	intron_variant	Breast cancer	29059683
rs4814894	AL121761.1	-	-	A	0.4507	20	19772894	intron_variant	Breast cancer	29059683
rs4820318	PLA2G6	ENSP00000333142	-	A	0.3753	22	38174306	intron_variant	Breast cancer	29059683
rs4820803	EWSR1	ENSP00000400142	-	C	0.1732	22	29273659	intron_variant	Breast cancer	29059683
rs4865169	POLR2B	ENSP00000370625	-	T	0.5239	4	57013626	intron_variant	Breast cancer	29059683
rs4940575	BCL2	ENSP00000381185	-	C	0.1666	18	63178058	intron_variant	Breast cancer	29059683
rs4971059	AL713999.1, TRIM46	ENSP00000334657	-	G	0.35	1	155176305	intron_variant	Breast cancer	29059683
rs505372	SIK2	ENSP00000305976	-	C	0.7201	11	111636465	intron_variant	Breast cancer	29059683
rs514192	AP001207.3	-	-	T	0.32	8	101466731	intron_variant	Breast cancer	29059683
rs527616	AQP4-AS1	-	-	G	0.62	18	26757460	intron_variant	Breast cancer	29059683
rs55821517	HCN1	ENSP00000307342	-	C	0.266	5	45333758	intron_variant	Breast cancer	29059683
rs55908905	SPTBN2	ENSP00000432568	-	A	0.2681	11	66710394	intron_variant	Breast cancer	29059683
rs55910451	FAM208B	ENSP00000328426	-	G	0.218	10	5752689	intron_variant	Breast cancer	29059683
rs55986698	WWOX	ENSP00000457230	-	A	0.183	16	79190071	intron_variant	Breast cancer	29059683
rs56077980	FTO	ENSP00000418823	-	CT	0.3172	16	54107655	intron_variant	Breast cancer	29059683
rs56114371	POM121L2	ENSP00000392726	-	T	0.0885	6	27307055	intron_variant	Breast cancer	29059683
rs56169712	HSD17B2	ENSP00000199936	-	TAC	0.5726	16	82039249	intron_variant	Breast cancer	29059683
rs56196003	NAPEPLD	ENSP00000407112	-	A	0.2198	7	103143080	intron_variant	Breast cancer	29059683
rs56278937	ADCY9	ENSP00000294016	-	T	0.5071	16	4058158	intron_variant	Breast cancer	29059683
rs56333866	PIP4K2A	ENSP00000365757	-	T	0.9624	10	22581150	intron_variant	Breast cancer	29059683
rs57237364	FBXL13	ENSP00000321927	-	C	0.3408	7	102824804	intron_variant	Breast cancer	29059683
rs575908	CRYZL2P-SEC16B, SEC16B	ENSP00000308339	-	C	0.2891	1	177930963	intron_variant	Breast cancer	29059683
rs5776993	GSTM2	ENSP00000241337	-	C	0.8767	1	109680280	intron_variant	Breast cancer	29059683
rs5780403	CD46	ENSP00000313875	-	CA	0.2059	1	207761731	intron_variant	Breast cancer	29059683
rs57968892	AC068025.2, AC068025.1	-	-	TTTTTGTTTTG	0.3296	17	29372674	intron_variant	Breast cancer	29059683
rs58058861	LINC02068	-	-	G	0.21	3	172567447	intron_variant	Breast cancer	29059683
rs58327846	AL121594.1, KIAA0391	ENSP00000440915	-	C	0.3512	14	35130485	intron_variant	Breast cancer	29059683
rs58685532	CEP192	ENSP00000427550	-	A	0.1721	18	13110432	intron_variant	Breast cancer	29059683
rs59867004	ZBED6, ZC3H11A	ENSP00000438527	-	C	0.2724	1	203832121	intron_variant	Breast cancer	29059683
rs6001930	MKL1	ENSP00000347847	-	C	0.1	22	40480230	intron_variant	Breast cancer	29059683
rs6001982	MKL1	ENSP00000347847	-	A	0.1066	22	40623944	intron_variant	Breast cancer	29059683
rs6020772	BCAS4	ENSP00000351642	-	T	0.2491	20	50826118	intron_variant	Breast cancer	29059683
rs60226654	AL139300.1, KLC1, APOPT1	ENSP00000386485	-	C	0.4798	14	103585480	intron_variant	Breast cancer	29059683
rs60504827	GPR161	ENSP00000441039	-	T	0.1245	1	168127440	intron_variant	Breast cancer	29059683
rs6062356	MYT1 - PCMTD2	-	-	G	0.1495	20	64247978	intron_variant	Breast cancer	29059683
rs60936670	NEK10	ENSP00000343847	-	C	0.5245	3	27290919	intron_variant	Breast cancer	29059683
rs612683	CDC14A	ENSP00000354916	-	T	0.4047	1	100414772	intron_variant	Breast cancer	29059683
rs61495451	VMP1	ENSP00000262291	-	C	0.7935	17	59769155	intron_variant	Breast cancer	29059683
rs616488	PEX14	ENSP00000349016	-	A	0.67	1	10506158	intron_variant	Breast cancer	29059683
rs61865900	EGR2	ENSP00000402040	-	C	0.0623	10	62822722	intron_variant	Breast cancer	29059683
rs62048402	FTO	ENSP00000418823	-	A	0.4156	16	53769311	intron_variant	Breast cancer	29059683
rs62061734	MAPT, MAPT, MAPT	ENSP00000340820	-	C	0.2103	17	45941122	intron_variant	Breast cancer	29059683
rs62079673	FOXK2	ENSP00000335677	-	C	0.5948	17	82597601	intron_variant	Breast cancer	29059683
rs62084913	TMEM104	ENSP00000334849	-	T	0.3982	17	74776908	intron_variant	Breast cancer	29059683
rs62193398	MPP4	ENSP00000387278	-	C	0.4196	2	201666541	intron_variant	Breast cancer	29059683
rs62235635	PITPNB	ENSP00000334738	-	A	0.0065	22	27918624	intron_variant	Breast cancer	29059683
rs62237039	XPNPEP3	ENSP00000349658	-	G	0.0366	22	40868537	intron_variant	Breast cancer	29059683
rs62237573	TTC28	ENSP00000381003	-	T	0.0092	22	28156710	intron_variant	Breast cancer	29059683
rs62237615	TTC28	ENSP00000381003	-	G	0.0082	22	28343127	intron_variant	Breast cancer	29059683
rs62331150	TET2	ENSP00000442788	-	T	0.2263	4	105147856	intron_variant	Breast cancer	29059683
rs62485509	AC074386.1, OR2A1-AS1	ENSP00000056217	-	T	0.2292	7	144351809	intron_variant	Breast cancer	29059683
rs6432241	MIR3681HG	-	-	C	0.6883	2	11895429	intron_variant	Breast cancer	29059683
rs6436017	TNS1	ENSP00000171887	-	G	0.5042	2	217858732	intron_variant	Breast cancer	29059683
rs6449898	AC112206.2	-	-	T	0.3027	5	67683422	intron_variant	Breast cancer	29059683
rs6472903	CASC9	-	-	T	0.83	8	75318066	intron_variant	Breast cancer	29059683
rs6504950	STXBP4	ENSP00000365530	-	G	0.72	17	54979110	intron_variant	Breast cancer	25751625
rs6507583	SETBP1	ENSP00000282030	-	A	0.93	18	44819625	intron_variant	Breast cancer	29059683
rs6556756	AC109466.1, LINC02143	-	-	-	-	5	164462274	intron_variant	Breast cancer	17903305
rs6558174	BIN3	ENSP00000276416	-	G	0.7027	8	22634616	intron_variant	Breast cancer	29059683
rs6569648	L3MBTL3	ENSP00000431962	-	T	0.77	6	130027974	intron_variant	Breast cancer	29058716
rs6585202	TCF7L2	ENSP00000444972	-	-	0.47	10	113023044	intron_variant	Breast cancer	27117709
rs6596100	HSPA4	ENSP00000302961	-	T	0.75	5	133071366	intron_variant	Breast cancer	29059683
rs66686620	ANTXR1	ENSP00000301945	-	A	0.1433	2	69023500	intron_variant	Breast cancer	29059683
rs666930	PHGDH	ENSP00000358417	-	C	0.5338	1	119716347	intron_variant	Breast cancer	29059683
rs66783663	CDH12	ENSP00000371689	-	T	0.1419	5	22642425	intron_variant	Breast cancer	29059683
rs6678914	LGR6	ENSP00000356247	-	-	0.59	1	202218048	intron_variant	Breast cancer	23535733
rs66823261	RPL23AP53	-	-	C	0.2289	8	220692	intron_variant	Breast cancer	29059683
rs66849333	PHLDB3	ENSP00000292140	-	T	0.0561	19	43484866	intron_variant	Breast cancer	29059683
rs66964413	RTKN2	ENSP00000362894	-	C	0.0368	10	62201406	intron_variant	Breast cancer	29059683
rs66987842	MKL1	ENSP00000347847	-	C	0.11	22	40508704	intron_variant	Breast cancer	29059683
rs67073037	WDR43	ENSP00000384302	-	-	0.8	2	28896719	intron_variant	Breast cancer	27117709
rs67079557	AC105020.2	ENSP00000326981	-	A	0.2423	15	75637960	intron_variant	Breast cancer	29059683
rs6710503	NCOA1	ENSP00000385216	-	A	0.2615	2	24748307	intron_variant	Breast cancer	29059683
rs6725517	ADCY3	ENSP00000260600	-	G	0.59	2	24906604	intron_variant	Breast cancer	29059683
rs6762644	ITPR1	ENSP00000306253	-	G	0.38	3	4700592	intron_variant	Breast cancer	29059683
rs6776003	RASA2	ENSP00000286364	-	A	0.4178	3	141547651	intron_variant	Breast cancer	29059683
rs6787391	ITPR1	ENSP00000306253	-	T	0.3807	3	4686890	intron_variant	Breast cancer	29059683
rs6788895	SIAH2	ENSP00000322457	-	G	0.65	3	150750021	intron_variant	Breast cancer	22951594
rs6805189	FOXP1	ENSP00000318902	-	C	0.52	3	71482962	intron_variant	Breast cancer	29059683
rs68056147	LINC-PINT, AC016831.7	-	-	A	0.299	7	130989722	intron_variant	Breast cancer	29059683
rs6815814	TLR1	ENSP00000423725	-	A	0.26	4	38814717	intron_variant	Breast cancer	29059683
rs6828523	ADAM29	ENSP00000352177	-	C	0.88	4	174925275	intron_variant	Breast cancer	29059683
rs6860806	SLC22A4	ENSP00000200652	-	G	0.5391	5	132304843	intron_variant	Breast cancer	29059683
rs6878727	LINC01170	-	-	G	0.3599	5	124400713	intron_variant	Breast cancer	29059683
rs6882649	NREP	ENSP00000378996	-	G	0.66	5	111882089	intron_variant	Breast cancer	29059683
rs6890270	MIER3	ENSP00000407169	-	G	0.1871	5	56964779	intron_variant	Breast cancer	29059683
rs6904031	ESR1	ENSP00000405330	-	T	0.0643	6	151734843	intron_variant	Breast cancer	29059683
rs6912005	TENT5A	ENSP00000401884	-	A	0.2419	6	81677422	intron_variant	Breast cancer	29059683
rs6928012	CDKAL1	ENSP00000274695	-	T	0.5967	6	20728282	intron_variant	Breast cancer	29059683
rs6946892	DPY19L2P2, DPY19L2P2	-	-	C	0.7489	7	103251337	intron_variant	Breast cancer	29059683
rs7017697	INTS10	ENSP00000381064	-	T	0.6711	8	19828398	intron_variant	Breast cancer	29059683
rs704010	ZMIZ1	ENSP00000334474	-	T	0.38	10	79081391	intron_variant	Breast cancer	29059683
rs7098100	MLLT10	ENSP00000307411	-	A	0.3537	10	21545607	intron_variant	Breast cancer	29059683
rs71063528	USP28	ENSP00000003302	-	C	0.7244	11	113863660	intron_variant	Breast cancer	29059683
rs7107217	AP003500.2	-	-	C	0.36	11	129603795	intron_variant	Breast cancer	22383897
rs7121616	CLMP	ENSP00000405577	-	G	0.2854	11	123095918	intron_variant	Breast cancer	29059683
rs71281886	SPINK8	ENSP00000407497	-	CAA	0.0232	3	48311089	intron_variant	Breast cancer	29059683
rs71338792	GIPR	ENSP00000467494	-	A	0.23	19	45679775	intron_variant	Breast cancer	29059683
rs7149262	PAX9	ENSP00000355245	-	A	0.2113	14	36667340	intron_variant	Breast cancer	29059683
rs71559437	CUX1	ENSP00000353401	-	A	0.88	7	101909160	intron_variant	Breast cancer	29059683
rs71599425	ARHGAP24	ENSP00000378611	-	A	0.0382	4	85740190	intron_variant	Breast cancer	29059683
rs71695136	IST1	ENSP00000438399	-	C	0.7841	16	71918418	intron_variant	Breast cancer	29059683
rs720475	ARHGEF5	ENSP00000056217	-	G	0.75	7	144377836	intron_variant	Breast cancer	29059683
rs7223535	ATAD5	ENSP00000313171	-	A	0.268	17	30884649	intron_variant	Breast cancer	29059683
rs7240205	KCTD1	ENSP00000314831	-	T	0.6096	18	26576054	intron_variant	Breast cancer	29059683
rs7249698	MYO9B	ENSP00000471457	-	A	0.3594	19	17099805	intron_variant	Breast cancer	29059683
rs7258465	SSBP4	ENSP00000270061	-	C	0.3436	19	18422832	intron_variant	Breast cancer	29059683
rs72755295	EXO1	ENSP00000355506	-	G	0.03	1	241870961	intron_variant	Breast cancer	29059683
rs7278690	LINC02246, AF127577.4	-	-	G	0.926	21	14855305	intron_variant	Breast cancer	29059683
rs72806318	DNAJC1	ENSP00000366179	-	A	0.0153	10	21863269	intron_variant	Breast cancer	29059683
rs72807246	CPEB3	ENSP00000265997	-	G	0.139	10	92172529	intron_variant	Breast cancer	29059683
rs72814839	SPAG6, AL513128.1	ENSP00000365811	-	C	0.0137	10	22383039	intron_variant	Breast cancer	29059683
rs72826962	CNTNAP1, AC100793.3	ENSP00000264638	-	C	0.01	17	42684371	intron_variant	Breast cancer	29059683
rs72856431	CPNE5	ENSP00000244751	-	T	0.0219	6	36795636	intron_variant	Breast cancer	29059683
rs72932540	TPCN2, AP003071.2	-	-	G	0.1056	11	69154575	intron_variant	Breast cancer	29059683
rs73077323	SHLD1	ENSP00000305875	-	A	0.0999	20	5791630	intron_variant	Breast cancer	29059683
rs73098691	CCL28	ENSP00000354416	-	A	0.0681	5	43410515	intron_variant	Breast cancer	29059683
rs73161324	XRCC6	ENSP00000352257	-	C	0.06	22	41642782	intron_variant	Breast cancer	29059683
rs73176670	ZC3H7B	ENSP00000345793	-	T	0.0618	22	41323244	intron_variant	Breast cancer	29059683
rs73348588	ADCY8	ENSP00000286355	-	T	0.0195	8	130991174	intron_variant	Breast cancer	29059683
rs736801	AC116366.3	-	-	T	0.3642	5	132497907	intron_variant	Breast cancer	29059683
rs73822569	CMC1	ENSP00000418348	-	G	0.0054	3	28290744	intron_variant	Breast cancer	29059683
rs738321	PLA2G6	ENSP00000333142	-	G	0.62	22	38172826	intron_variant	Breast cancer	29059683
rs7458786	FBXL13	ENSP00000321927	-	A	0.1665	7	103022031	intron_variant	Breast cancer	29059683
rs74910854	AC211433.1, GTF2I	ENSP00000322542	-	G	0.0674	7	74696373	intron_variant	Breast cancer	29059683
rs7500067	CDYL2	ENSP00000476295	-	G	0.2293	16	80614399	intron_variant	Breast cancer	29059683
rs7513707	AP4B1	ENSP00000358582	-	A	0.1661	1	113903258	intron_variant	Breast cancer	29059683
rs75282989	KCNS3	-	-	A	0.0134	2	18308590	intron_variant	Breast cancer	29059683
rs76007978	PTPRD	ENSP00000370593	-	A	0.0123	9	8545593	intron_variant	Breast cancer	29059683
rs76092474	PKIB	ENSP00000376281	-	T	0.113	6	122554525	intron_variant	Breast cancer	29059683
rs7619833	SLC4A7	ENSP00000407382	-	C	0.5251	3	27468223	intron_variant	Breast cancer	29059683
rs76340606	NRG3	ENSP00000361214	-	A	0.0145	10	81950055	intron_variant	Breast cancer	29059683
rs7637701	LEKR1	ENSP00000474182	-	A	0.5108	3	156927968	intron_variant	Breast cancer	29059683
rs7697216	ADAM29	-	-	C	0.8819	4	174906885	intron_variant	Breast cancer	29059683
rs7707921	ATG10	ENSP00000282185	-	A	0.75	5	82242227	intron_variant	Breast cancer	29059683
rs77198337	LINC02505	-	-	T	0.0128	4	36590617	intron_variant	Breast cancer	29059683
rs7726159	TERT	ENSP00000309572	-	-	0.35	5	1282204	intron_variant	Breast cancer	27117709
rs77457752	LINC00583	-	-	A	0.1294	9	13942941	intron_variant	Breast cancer	29059683
rs77674461	AGTPBP1	-	-	C	0.0358	9	85664713	intron_variant	Breast cancer	29059683
rs77688320	C2CD6	ENSP00000409937	-	G	0.1668	2	201502866	intron_variant	Breast cancer	29059683
rs77928427	PPA2	ENSP00000343885	-	A	0.2392	4	105435604	intron_variant	Breast cancer	29059683
rs78269692	NFIX	ENSP00000380781	-	T	0.05	19	13047463	intron_variant	Breast cancer	29059683
rs78295797	HIVEP3	ENSP00000361664	-	A	0.0241	1	41821259	intron_variant	Breast cancer	29059683
rs78579487	LINC00886	-	-	GTT	0.614	3	156800880	intron_variant	Breast cancer	29059683
rs7862618	C9orf3	-	-	A	0.0134	9	95008323	intron_variant	Breast cancer	29059683
rs78796841	ESR1	ENSP00000405330	-	G	0.0214	6	151859461	intron_variant	Breast cancer	29059683
rs7899628	ATE1	ENSP00000358039	-	T	0.3585	10	121904429	intron_variant	Breast cancer	29059683
rs7904519	TCF7L2	ENSP00000444972	-	G	0.46	10	113014168	intron_variant	Breast cancer	29059683
rs7906315	TCF7L2	ENSP00000444972	-	G	0.6218	10	113127459	intron_variant	Breast cancer	29059683
rs7918232	ANKRD26	ENSP00000365255	-	C	0.8143	10	27080233	intron_variant	Breast cancer	29059683
rs7937840	INCENP	ENSP00000378295	-	T	0.2591	11	62126500	intron_variant	Breast cancer	29059683
rs79518236	BAIAP2L1	ENSP00000005260	-	A	0.2327	7	98397243	intron_variant	Breast cancer	29059683
rs79724016	HIVEP3	ENSP00000361664	-	G	0.97	1	41671640	intron_variant	Breast cancer	29059683
rs800132	CD81-AS1	-	-	G	0.0493	11	2369831	intron_variant	Breast cancer	29059683
rs8027365	PTPN9	ENSP00000303554	-	C	0.2707	15	75516399	intron_variant	Breast cancer	29059683
rs803903	ASTN2	-	-	G	0.6805	9	116672011	intron_variant	Breast cancer	29059683
rs8074440	BAHCC1	ENSP00000463548	-	C	0.5239	17	81397410	intron_variant	Breast cancer	29059683
rs8082452	CBX8	ENSP00000269385	-	G	0.4562	17	79797749	intron_variant	Breast cancer	29059683
rs8137282	CCDC134	ENSP00000255784	-	G	0.0421	22	41815785	intron_variant	Breast cancer	29059683
rs848087	SLC25A21	ENSP00000329452	-	G	0.5682	14	36808438	intron_variant	Breast cancer	29059683
rs909116	TNNT3	ENSP00000278317	-	T	0.53	11	1920716	intron_variant	Breast cancer	20453838
rs924712	FAM83B	ENSP00000304078	-	G	0.579	6	54862053	intron_variant	Breast cancer	29059683
rs9257809	OR5V1	ENSP00000366359	-	G	0.1004	6	29388554	intron_variant	Breast cancer	29059683
rs9262142	PPP1R18, PPP1R18	ENSP00000274853	-	A	0.1166	6	30682249	intron_variant	Breast cancer	29059683
rs9292195	PDE4D	ENSP00000345502	-	C	0.8454	5	59180291	intron_variant	Breast cancer	29059683
rs9350395	CASC15	-	-	G	0.5936	6	21905495	intron_variant	Breast cancer	29059683
rs9361840	TENT5A	ENSP00000401884	-	G	0.2368	6	81545215	intron_variant	Breast cancer	29059683
rs9383938	ESR1	-	-	T	-	6	151666222	intron_variant	Breast cancer	22976474
rs9383951	ESR1	ENSP00000405330	-	G	0.9	6	151974478	intron_variant	Breast cancer	22383897
rs941764	CCDC88C	ENSP00000374507	-	G	0.35	14	91374725	intron_variant	Breast cancer	29059683
rs941764	CCDC88C	ENSP00000374507	-	G	0.34	14	91374725	intron_variant	Breast cancer	25751625
rs9460578	CDKAL1	ENSP00000274695	-	A	0.2834	6	20923044	intron_variant	Breast cancer	29059683
rs9485372	TAB2	-	-	G	0.81	6	149287738	intron_variant	Breast cancer	29059683
rs9562987	DLEU1-AS1, DLEU1	-	-	A	0.3219	13	50521772	intron_variant	Breast cancer	29059683
rs9578106	SLC7A1	ENSP00000370128	-	C	0.1076	13	29543880	intron_variant	Breast cancer	29059683
rs970821	ANXA13	ENSP00000262219	-	T	0.401	8	123726378	intron_variant	Breast cancer	29059683
rs9712235	AC007422.2	-	-	A	0.7397	2	67654625	intron_variant	Breast cancer	29059683
rs9790517	TET2	ENSP00000442788	-	T	0.23	4	105163621	intron_variant	Breast cancer	29059683
rs9808759	PCNT	ENSP00000352572	-	C	0.9253	21	46360308	intron_variant	Breast cancer	29059683
rs981782	HCN1	ENSP00000307342	-	C	0.53	5	45285616	intron_variant	Breast cancer	17529967
rs9833888	CMSS1, FILIP1L	ENSP00000346560	-	G	0.22	3	100004736	intron_variant	Breast cancer	29059683
rs9837602	CMSS1, FILIP1L	ENSP00000346560	-	A	0.2261	3	100105841	intron_variant	Breast cancer	29059683
rs9867461	KIF9, KIF9-AS1	ENSP00000333942	-	T	0.0312	3	47241865	intron_variant	Breast cancer	29059683
rs9882792	P3H2	ENSP00000316881	-	T	0.2218	3	190056667	intron_variant	Breast cancer	29059683
rs9952980	SLC14A2	ENSP00000465953	-	C	0.3504	18	45308832	intron_variant	Breast cancer	29059683
rs9954058	SETBP1	ENSP00000282030	-	C	0.0721	18	44831838	intron_variant	Breast cancer	29059683
rs999737	RAD51B	ENSP00000419471	-	C	0.77	14	68567965	intron_variant	Breast cancer	29059683
rs1017226	MAP3K1, AC008937.2	ENSP00000382423	-	-	0.08	5	56857565	intron_variant	Breast cancer (early onset)	24493630
rs16886364	MAP3K1	ENSP00000382423	-	-	0.07	5	56826517	intron_variant	Breast cancer (early onset)	24493630
rs16886397	MAP3K1	ENSP00000382423	-	-	0.07	5	56838449	intron_variant	Breast cancer (early onset)	24493630
rs16886448	MAP3K1	ENSP00000382423	-	-	0.07	5	56874986	intron_variant	Breast cancer (early onset)	24493630
rs2392780	CASC8, PCAT1, POU5F1B	-	-	-	0.6	8	127375779	intron_variant	Breast cancer (early onset)	24493630
rs2912774	FGFR2	ENSP00000410294	-	-	0.44	10	121589148	intron_variant	Breast cancer (early onset)	24493630
rs4784223	TOX3	ENSP00000219746	-	-	0.29	16	52541995	intron_variant	Breast cancer (early onset)	24493630
rs653465	NEK10	ENSP00000343847	-	-	0.54	3	27302153	intron_variant	Breast cancer (early onset)	24493630
rs7726354	MIER3	ENSP00000407169	-	-	0.06	5	56960656	intron_variant	Breast cancer (early onset)	24493630
rs115635831	PPIL3	ENSP00000286175	-	-	0.015	2	200878871	intron_variant	Breast cancer (estrogen-receptor negative)	27117709
rs11627032	RIN3	ENSP00000216487	-	T	0.75	14	92637727	intron_variant	Breast cancer (estrogen-receptor negative)	29058716
rs117618124	GAREM1	ENSP00000269209	-	T	0.95	18	32397726	intron_variant	Breast cancer (estrogen-receptor negative)	29058716
rs13281615	POU5F1B, CASC8, PCAT1	-	-	G	0.41	8	127343372	intron_variant	Breast cancer (estrogen-receptor negative)	29058716
rs1432679	EBF1	ENSP00000322898	-	C	0.43	5	158817075	intron_variant	Breast cancer (estrogen-receptor negative)	29058716
rs17817449	FTO	ENSP00000418823	-	T	0.59	16	53779455	intron_variant	Breast cancer (estrogen-receptor negative)	29058716
rs1830298	ALS2CR12	ENSP00000385098	-	C	0.28	2	201316524	intron_variant	Breast cancer (estrogen-receptor negative)	29058716
rs2242652	TERT	ENSP00000309572	-	-	0.2	5	1279913	intron_variant	Breast cancer (estrogen-receptor negative)	27117709
rs4577244	WDR43	ENSP00000384302	-	C	0.66	2	28897867	intron_variant	Breast cancer (estrogen-receptor negative)	29058716
rs6678914	LGR6	ENSP00000356247	-	G	0.59	1	202218048	intron_variant	Breast cancer (estrogen-receptor negative)	29058716
rs66823261	RPL23AP53	-	-	C	0.23	8	220692	intron_variant	Breast cancer (estrogen-receptor negative)	29058716
rs7904519	TCF7L2	ENSP00000444972	-	G	0.46	10	113014168	intron_variant	Breast cancer (estrogen-receptor negative)	29058716
rs8113308	ZNF613	ENSP00000293471	-	G	0.152	19	51942133	intron_variant	Breast cancer (estrogen-receptor positive)	25964295
rs1314913	RAD51B	ENSP00000419471	-	-	-	14	68232877	intron_variant	Breast cancer (male)	23001122
rs903263	PRKACB	ENSP00000359719	-	-	-	1	84156830	intron_variant	Breast cancer (male)	23001122
rs7192724	PLCG2	ENSP00000352336	-	-	-	16	81924693	intron_variant	Breast cancer (menopausal hormone therapy interaction)	24080446
rs1387389	PBX1	ENSP00000405890	-	-	0.36	1	164720525	intron_variant	Breast cancer (prognosis)	23319801
rs2774307	SYT6	ENSP00000477344	-	-	0.26	1	114128347	intron_variant	Breast cancer (prognosis)	23319801
rs3785982	NTN1	ENSP00000173229	-	-	0.12	17	9186907	intron_variant	Breast cancer (prognosis)	23319801
rs3884558	AC104574.2	-	-	-	0.07	15	61410580	intron_variant	Breast cancer (prognosis)	23319801
rs2059614	PKNOX2	ENSP00000298282	-	-	0.06	11	125389528	intron_variant	Breast cancer (survival)	25890600
rs3784099	RAD51B	ENSP00000419471	-	A	-	14	68283210	intron_variant	Breast cancer (survival)	22232737
rs7149859	PIGH	ENSP00000216452	-	-	-	14	67599772	intron_variant	Breast cancer (survival)	25890600
rs9934948	ZFHX3, LINC01568	-	-	C	-	16	73405456	intron_variant	Breast cancer (survival)	22232737
rs1023996	SYT9	ENSP00000324419	-	G	0.58	11	7379559	intron_variant	Breast cancer and/or colorectal cancer	29698419
rs11013837	KIAA1217	ENSP00000365645	-	T	0.77	10	23995722	intron_variant	Breast cancer and/or colorectal cancer	29698419
rs112822051	GP6, GP6, GP6, GP6, GP6, GP6, GP6, GP6, GP6, GP6, AC011476.2, AC011476.3	ENSP00000308782	-	C	0.97	19	55035675	intron_variant	Breast cancer and/or colorectal cancer	29698419
rs113118767	SLC24A3	ENSP00000333519	-	T	0.99	20	19518790	intron_variant	Breast cancer and/or colorectal cancer	29698419
rs12548629	BAALC-AS1, BAALC	ENSP00000312457	-	-	0.27	8	103189173	intron_variant	Breast cancer and/or colorectal cancer	29698419
rs1468348	VPS41	ENSP00000309457	-	T	0.8	7	38728314	intron_variant	Breast cancer and/or colorectal cancer	29698419
rs7975553	RIMBP2	ENSP00000439159	-	-	0.43	12	130560585	intron_variant	Breast cancer and/or colorectal cancer	29698419
rs11196174	TCF7L2	ENSP00000444972	-	G	0.28	10	112974337	intron_variant	Breast Cancer in BRCA1 mutation carriers	23544013
rs200648189	NCOA1	ENSP00000385216	-	CT	0.8	2	24516826	intron_variant	Breast Cancer in BRCA1 mutation carriers	29058716
rs2290854	MDM4	ENSP00000356150	-	A	0.31	1	204546897	intron_variant	Breast Cancer in BRCA1 mutation carriers	23544013
rs765855	NXPH1	ENSP00000384551	-	-	-	7	8512984	intron_variant	Breast Cancer in BRCA1 mutation carriers	23544013
rs2981575	FGFR2	ENSP00000410294	-	-	0.42	10	121586602	intron_variant	Breast cancer in BRCA2 mutation carriers	21060860
rs117114682	PTPRN2	ENSP00000374069	-	G	0.03	7	158170200	intron_variant	Breast cancer in childhood cancer survivors	29059430
rs4930561	KMT5B	ENSP00000305899	-	A	0.49	11	68164294	intron_variant	Breast cancer in childhood cancer survivors	29059430
rs4342822	PROX1-AS1	-	-	G	0.46	1	213850882	intron_variant	Breast cancer in childhood cancer survivors treated with more than 10 gray radiotherapy	29059430
rs1011970	CDKN2B-AS1	-	-	T	-	9	22062135	intron_variant	Cancer	27197191
rs11119608	KCNH1	ENSP00000271751	-	T	-	1	210816167	intron_variant	Cancer	27197191
rs115392158	HLA-B, HLA-B, HLA-B, HLA-B, HLA-B, HLA-B	-	-	G	-	6	31347004	intron_variant	Cancer	27197191
rs12349081	AL359922.1	ENSP00000385916	-	A	-	9	21951903	intron_variant	Cancer	27197191
rs12601991	HNF1B, HNF1B	ENSP00000225893	-	T	-	17	37741642	intron_variant	Cancer	27197191
rs2300206	RALY	ENSP00000246194	-	G	-	20	34002002	intron_variant	Cancer	27197191
rs4808075	BABAM1, AC010463.1, USHBP1	ENSP00000352408	-	C	-	19	17279482	intron_variant	Cancer	27197191
rs56404467	FRY	ENSP00000369600	-	A	-	13	32265853	intron_variant	Cancer	27197191
rs11168936	AC010173.1, TUBA1C	-	-	C	-	12	49251457	intron_variant	Cancer (pleiotropy)	27197191
rs11200014	FGFR2	ENSP00000410294	-	A	-	10	121575416	intron_variant	Cancer (pleiotropy)	27197191
rs115392158	HLA-B, HLA-B, HLA-B, HLA-B, HLA-B, HLA-B	-	-	G	-	6	31347004	intron_variant	Cancer (pleiotropy)	27197191
rs11571818	BRCA2	ENSP00000439902	-	C	-	13	32394673	intron_variant	Cancer (pleiotropy)	27197191
rs11844632	RAD51B	ENSP00000419471	-	A	-	14	68559662	intron_variant	Cancer (pleiotropy)	27197191
rs12601991	HNF1B, HNF1B	ENSP00000225893	-	T	-	17	37741642	intron_variant	Cancer (pleiotropy)	27197191
rs141752671	AP002989.1	-	-	G	-	11	103745837	intron_variant	Cancer (pleiotropy)	27197191
[truncated: 1,991 more rows]
